# Supplementary material for: Semantic associative abilities and executive control functions predict novelty and appropriateness of idea generation
Source: Commun Biol. 2024 Jun 7;7:703. doi: 10.1038/s42003-024-06405-0 (PMC11161622; doi:10.1038/s42003-024-06405-0)
Supplement: Supplementary file 3 — Supplementary Data 1 [file 42003_2024_6405_MOESM3_ESM.xlsx]

## Sheet: Fig. 2
novelty	appropriate	EF_RT	FFT
1.00156	-0.510428	-0.287945	0.171232
0.28889	0.557045	-0.886501	0.560505
-0.47778	0.728996	0.534067	0.556106
-0.000964547	0.079299	-0.829575	-0.748035
0.00323998	1.0086	0.290492	0.278527
0.679897	0.285596	-0.82414	1.36831
-1.3862	1.21613	-0.298506	1.30374
-0.349012	1.02718	-0.351892	0.30734
-0.708594	1.16619	0.383264	0.321283
-0.213411	0.666412	-0.0809313	0.266964
0.948736	0.0609387	0.319054	0.665468
0.527109	0.258224	0.444005	0.593193
0.051929	0.719514	-0.466441	0.288722
-0.793729	0.9508	-0.751083	0.594987
1.42116	-0.300546	0.12169	-0.34638
0.871965	0.0690387	-0.560191	0.862617
-0.487602	0.846037	-0.11521	-0.354757
-0.681459	0.765661	-0.252001	1.10182
0.890693	-0.112336	-0.322939	-0.203128
0.361847	0.260504	0.253454	0.533191
-1.50232	1.76721	-0.294952	-0.519679
-0.0316878	0.393402	-0.335133	0.897373
0.450718	0.39122	-0.033245	1.42883
0.491908	0.736556	-0.26113	0.616447
0.0979832	-0.857837	-0.519763	0.420471
-0.659675	1.27863	-0.70359	-0.697893
-0.298447	-0.214078	-0.381811	0.853184
0.582347	-1.0976	-0.22391	0.184964
0.543939	-0.888527	0.236762	0.109835
-0.507205	0.602199	-0.229236	-0.0286217
-0.514921	1.20367	-0.196571	-1.9395
0.245509	-0.309551	-1.17537	-0.167814
1.2158	0.105489	-0.368815	0.901563
-0.451006	0.206639	0.638626	0.418315
0.384481	-0.310842	-0.990273	1.4011
0.62346	0.412548	-0.381477	1.03437
-0.351931	0.690703	0.843871	-0.248105
-1.7993	1.11525	-0.603574	0.795085
1.49461	-0.727173	-0.25564	0.506054
1.14857	-0.429145	0.479612	-0.858474
0.268056	0.805219	0.0168808	0.117675
1.056	-0.0304253	-0.186168	0.733743
-0.466566	0.706958	-0.788113	0.0802266
0.196126	-0.0370045	2.59064	1.77363
0.027695	0.183609	-0.57251	0.228665
-0.499488	0.918285	-0.413105	-0.436182
-0.595142	0.325846	-0.143562	-0.235021
1.90124	-0.625663	-0.546163	-1.27599
-0.191323	0.277341	-0.611115	0.189014
-1.57092	1.17278	-0.164135	-1.53241
-1.42298	1.3301	-0.0826205	-0.92668
-1.07254	1.40235	-0.0166796	0.0151932
0.413995	-1.27652	-0.631949	0.317543
-0.251456	-0.111979	0.0378491	0.18437
0.537502	0.396291	-0.754002	-1.26312
0.549063	-0.459855	-0.0679408	0.352511
0.298226	-0.0940954	-0.309288	-0.423075
0.36063	0.0129233	-0.595981	0.249314
-1.34363	0.64374	0.904669	-0.705514
0.928718	-0.0672499	-0.548893	-0.298827
-0.00524097	0.440545	-1.11816	0.0999117
-0.383356	0.620099	-0.160859	-2.46811
1.14438	-1.05826	-0.648095	-0.150771
0.337758	0.324406	0.137218	0.805939
-0.610793	0.744891	-0.942553	0.0453611
-0.460779	0.569685	-0.397049	-0.246141
-0.802636	0.305139	-0.222333	0.29145
-0.343559	0.824365	-0.398361	-2.96317
0.926856	-0.818825	-0.00964702	0.615143
-0.219909	0.646633	0.187829	-0.122961
-0.329091	0.779389	-1.08665	-0.997171
0.689085	0.141615	-0.948495	0.562632
0.0553718	0.516275	-0.261691	0.914213
-0.873151	1.11174	-0.238088	0.0256851
-0.849863	0.924157	0.119784	0.167455
0.338865	1.20367	-0.265008	-1.39469
0.713077	-0.0195894	0.296404	-0.755633
-0.962913	0.945532	0.163734	-0.370919
0.323368	0.623423	-0.591519	-0.34514
-0.546878	0.871325	-0.0263985	-0.524465
1.38632	-0.235881	-0.824308	0.21315
0.801943	-0.896719	-1.03916	0.439722
0.564131	0.150049	-0.519496	1.31309
1.3855	-0.157494	-0.775552	0.276451
0.0542695	0.597813	0.20052	-0.945483
0.498287	0.0713545	-0.154096	-0.0856867
-1.3065	1.23115	0.0172605	0.57911
-0.0161797	-0.0605083	1.95039	0.0867041
-0.164919	0.723215	-1.06606	1.50769
-0.0453048	-0.308133	-0.403461	1.20465
0.346382	-0.0780189	-0.614486	-0.0525864
0.293404	1.03027	0.254547	-0.107147
-0.523261	0.876383	-0.00787389	0.0666594
1.13457	-0.739454	-0.392984	-0.0410753
-0.26702	0.680814	-0.44807	0.227582
0.398099	0.159679	-0.00258419	-0.581544
0.10478	0.248512	0.152279	0.5762
-0.188941	1.00498	0.511838	0.117497
1.06568	-1.13064	2.2687	-0.998188
0.221856	0.391905	1.89632	0.761196
-0.933133	1.07723	0.447314	-0.536849
-0.612831	0.952905	-0.194066	0.559883
0.299862	-0.016814	-0.151121	1.13557
0.762864	0.372811	0.116018	-0.38888
-0.0667506	0.540827	0.323801	-0.00340093
1.70618	0.463533	0.575683	-0.0696935
0.639162	-0.468159	-0.746667	-0.132491
-0.507205	0.376424	-0.657378	-0.112362
0.838353	-0.893345	-0.194598	-2.46657
0.633286	-0.674188	-0.446167	1.70532
-0.782154	0.585942	-0.18198	0.101558
0.331767	-0.539851	-0.158061	0.947619
-0.358861	-1.60063	0.758182	0.589526
-0.101742	0.52092	0.0648621	-0.530569
0.0964253	0.259018	-0.366026	-0.329984
0.452044	0.235878	-0.482302	0.0939411
-0.678347	0.535372	0.0901912	0.105292
0.220024	-0.823066	-0.547204	1.28471
0.906126	0.206639	-0.025886	-0.0338472
-0.307744	1.28314	0.189559	0.0990267
0.381378	0.600807	-0.194461	-0.59691
-0.248311	0.783906	-0.261599	0.558998
-1.34147	1.36491	0.260404	-2.17719
0.757793	0.327144	-0.170677	0.124228
-2.10347	1.59201	-0.350227	-1.78597
0.208184	0.478173	0.694709	0.772365
-0.541084	-0.965002	-0.390161	0.934486
-0.484935	-0.407776	0.409235	-0.460501
0.437733	0.118816	-1.09734	0.851306
0.365035	-0.495973	-0.582219	1.11799
-0.152907	0.138003	-0.714529	1.52762
0.139404	0.497441	-0.392347	0.74976
-0.289006	0.0538357	-0.917281	0.783179
-0.0738948	1.24413	-0.403961	-0.185193
0.225791	0.0535111	-0.732249	0.313338
0.380466	0.144375	-0.920458	0.644059
-0.350002	1.01402	0.171846	-0.345199
0.33712	-0.00312175	-0.149483	-0.145153
0.0139404	-0.364124	-0.873005	1.09873
-1.01292	1.27953	-0.770868	1.0452
0.362077	0.142969	0.139271	0.738178
0.0705248	0.412548	-0.159253	-0.163479
0.27495	0.396291	0.11163	-0.744128
0.217446	0.470348	-1.14545	0.286319
0.140327	0.142011	-0.410764	-0.322008
0.08678	0.264078	-0.104129	-0.856558
0.363942	0.159679	-0.807187	-0.332466
0.777864	0.0910452	-0.666304	-0.640015
0.357325	0.275603	-0.791075	0.13561
0.596325	0.533563	-0.0283923	0.430858
-0.699367	0.993695	0.186247	0.199397
-0.81926	1.5312	-1.10468	1.50254
0.93357	0.0820117	-0.334269	1.12058
0.767034	0.569688	-0.538535	0.899739
1.04722	-0.159119	-0.0870423	-0.812418
0.937119	0.610328	-1.78095	-0.615594
0.931331	0.386358	0.167591	0.916629
0.00567388	0.486826	0.34523	0.796854
0.0702482	0.796368	0.857044	0.363223
0.0913757	0.748743	0.0505105	0.642779
0.563403	0.190382	-0.320803	-0.191576
0.0823971	0.0347483	-0.526355	0.167105
1.68882	-0.925256	-0.518728	0.220574
-0.498607	0.522018	-0.810398	0.0555025
0.521247	0.266967	-0.509239	0.363473
-1.28908	1.65144	-0.128688	0.666617
1.22967	-0.532896	0.431485	0.0879775
-1.04873	1.02485	-0.242906	0.196455
0.553758	0.887583	-0.0283119	-1.36549
-0.810035	0.71599	-0.699823	1.34181
-0.554478	0.900226	0.339862	0.0854033
-0.929275	0.914675	-0.369666	-0.296592
-0.416283	0.84423	0.389851	-0.0207098
1.33398	-0.304517	-0.483644	0.524657
-0.876934	-0.960177	0.208951	0.12735
1.21909	-1.0049	-0.80983	1.07133
-0.243931	0.440724	-0.532204	0.871098
-0.111502	1.18955	0.18055	0.361445
-0.456793	-0.123892	-0.610237	0.512105
0.0575399	0.652258	-0.618794	0.789861
0.161297	0.37823	-1.52418	-0.299581
-0.556793	0.874214	-0.171231	1.08675
0.0550871	0.53021	-0.254858	-0.332895
-1.1713	1.09259	-0.423749	-0.0305815
-0.071636	0.810431	-0.566165	0.689754
-1.21387	0.876744	0.744736	0.401796
-0.753502	1.13431	0.469717	0.794557
0.587332	0.775597	-0.107412	-0.551691
1.8329	-1.06906	0.0673217	0.756755
1.4552	-1.05698	0.626268	0.989875
-0.067709	0.32473	0.160153	-0.322561
-0.921558	0.797629	0.327761	0.563362
0.379631	0.634714	-0.264056	0.449672
-0.456793	1.03027	-0.61051	0.369719
0.545605	0.222896	-0.418296	0.440137
0.725119	0.325851	-0.188448	-0.091973
-0.700878	1.36767	-0.305723	0.709055
0.187005	0.281727	-0.535276	-0.123571
0.375645	-0.104028	0.123021	1.15929
0.508411	-0.179341	0.0333409	0.103427
0.774438	0.0115685	-0.480745	0.137508
0.489616	-0.473567	0.0185386	1.05775
0.473786	0.417514	-0.412299	-1.60107
-0.937814	1.31096	0.455489	0.0354722
0.0379631	0.69767	-0.563595	0.323936
0.386989	0.907773	-0.286192	0.476714
-0.363942	0.412548	-0.770602	-0.525679
0.200618	0.241318	-0.539265	-1.22867
-0.0464897	0.545845	-0.18984	1.1986
0.688371	0.119571	-0.306234	1.27109
-1.21936	1.29398	-0.0676429	0.424222
0.207563	-0.369184	-0.928404	-0.400064
-0.344215	0.363781	0.342572	0.0695956
1.08891	-0.411087	-0.505924	0.861668
-1.08411	1.07904	-0.779849	-1.61677
-0.257049	1.03894	-0.334959	0.408135
0.257588	0.650971	-0.101265	0.233313
-0.262283	0.681674	0.629284	-1.28434
1.11716	0.459508	-0.226422	0.503513
-1.08411	0.4559	-0.667448	0.541882
0.451867	0.00589051	-0.62901	1.35573
-0.381153	0.748505	-0.231405	0.965481
1.55331	-1.06241	0.0805252	1.185
-1.51433	1.64438	-0.0479029	0.0908295
0.177937	0.238944	0.0264724	1.05974
-0.439432	0.897968	-0.916021	-0.583777
0.309801	0.198511	-0.766561	0.604597
0.560273	-0.0504409	-0.68249	-0.0364841
0.507278	0.393968	-0.653362	-0.0967086
-0.331985	0.562915	0.702517	0.210389
-0.658594	0.915066	-0.150442	0.0446924
0.121605	0.172321	-0.201279	-1.2713
0.189266	0.652939	0.212825	0.634838
-0.686282	0.911063	0.410037	1.68723
-0.280538	0.808862	-0.253764	0.56089
0.659119	0.369198	-0.421168	-0.488742
0.268056	0.748505	0.463382	-0.620707
0.408567	0.618457	0.468287	-1.90539
-0.438761	0.571107	0.163063	0.834521
-0.795771	1.2015	-0.535064	-1.38846
-0.833621	1.04472	0.440373	0.239
1.2922	-0.561328	1.82814	1.18284
0.431238	-0.468441	0.797773	0.887726
-1.34304	1.27127	-0.197257	0.0830661
-1.91475	1.97853	0.455488	0.821202
0.95448	0.0955562	-0.715102	-0.336957
-0.356226	1.00498	-0.653705	-0.0408968
-0.797587	0.824365	-0.0730474	1.09418
0.70977	0.23554	-0.516025	1.36501
0.534467	0.54982	1.03712	0.776429
-0.518779	0.434224	-0.442912	-0.388505
0.395932	0.759825	0.944904	0.724406
-0.101742	0.778693	-0.104899	-0.417236
-0.469538	0.791851	-0.191068	0.418199
-0.898263	1.14484	-0.512601	-0.548354
-0.672031	1.38621	1.07027	-0.290442
-0.171863	0.4689	-0.286516	-0.562216
0.661624	-0.579642	0.534368	1.17491
-0.459261	0.639586	-0.659016	-0.296089
0.377162	0.323682	-0.569206	-0.687085
0.358643	0.536093	-0.491547	1.40643
0.909765	-0.495977	1.2397	-0.175956
0.903543	-0.639679	1.06358	0.475672
-0.962196	1.29037	0.247351	-0.759549
0.152907	-0.237693	0.103165	0.378522
-0.546878	1.61549	0.123119	-1.1606
0.584306	0.395518	0.0995457	-0.196718
0.0978741	0.216	0.258559	-0.222033
0.700648	-0.0598408	-0.247138	-1.21831
-1.02483	1.20367	-1.22799	0.335109
0.963471	-0.633809	0.570386	1.14092
-0.808055	0.994871	-0.714008	0.432864
0.0652907	0.400624	2.68888	-0.258053
0.657493	0.304564	0.400676	-0.107316
0.942597	0.147036	0.234809	0.31971
-1.4676	0.632902	0.0566393	-0.11222
-0.343996	0.723215	-0.762141	-0.615051
-0.833621	0.748505	1.26198	-0.201589
-0.0790534	0.631615	1.0876	0.19715
0.470861	-0.695564	-0.881072	0.0640845
-0.394138	0.893723	0.299812	-0.361487
1.32199	-0.863457	-0.157151	1.00844
1.04167	-0.172664	-0.366734	-0.630692
-0.370836	0.989092	-0.544729	-0.560108
1.66431	-1.16969	0.159437	0.723244
-0.824722	1.13503	-0.790358	-0.881527
-0.260198	0.515502	-0.29115	0.36771
-0.512992	1.08807	-0.26643	-1.80004
0.387398	0.538108	-0.645698	0.693825
1.25271	0.0675629	0.337241	0.265031
0.176578	0.785063	-0.530166	-1.59981
-1.77684	1.54685	-0.530554	-0.246856
-0.422552	0.354384	-0.232153	0.246671
0.322886	0.408936	-0.338497	-0.47174
0.185957	0.296952	0.0390149	-0.747835
0.0930779	0.549098	-0.0614144	0.641869
0.367928	0.159679	1.04027	-0.434997
-0.25877	0.974516	0.674134	1.45161
-0.152907	0.548016	1.05462	-1.81806
0.036844	0.753199	1.6427	-1.18298
-0.32207	0.577275	0.468143	-0.159926
0.0812763	0.706958	1.70033	-2.19668
-0.296169	0.75031	0.925092	-1.41291
-1.25487	-0.328175	1.38136	-0.189374
0.788378	0.47757	0.0602787	-0.196875
1.82576	-0.0462296	0.406266	-0.848162
-0.191323	0.978022	1.52112	0.95128
-0.240751	0.734298	0.903974	1.20117
-0.218517	0.613039	0.240406	-0.12867
0.660651	0.0332448	-0.250656	-0.582258
0.58397	0.161605	0.315189	0.0673453
0.0323215	0.785229	-0.353587	0.768671
-1.14224	1.46304	0.936831	-0.359715
0.212269	0.128071	0.497509	-0.842232
1.1578	-0.0778382	0.659819	-0.377415
0.189815	0.0934531	0.392666	0.444005
0.609519	0.0634327	-0.186484	-0.572724
0.941718	-0.067303	0.290978	-0.0360073
0.528243	-0.0816331	1.96447	0.201783
0.795529	-0.503453	-0.225774	0.945981
-1.24673	1.46512	0.0237791	-0.501314
0.993626	-0.658534	2.36222	-0.210637
1.25367	0.201223	0.0865263	0.585626
-0.248624	0.600392	0.482499	-0.288405
0.3852	-0.853121	0.516205	0.0154908
-0.955175	1.34347	0.348557	0.80681
-1.54164	1.22775	-0.802428	0.277458
-0.541091	0.612736	0.770299	-0.340504
-0.606467	0.864101	0.247325	0.602592
-1.04614	0.707323	-0.0930016	0.109329
-0.636878	0.86651	0.0338595	-0.0292244
0.251197	0.137281	-0.637002	0.146971
-0.9177	1.02142	0.204652	-0.943451
0.45885	0.464927	-0.514423	0.297428
0.12577	-0.724757	-0.0619483	0.37219
-0.00964532	0.831588	-0.695085	-0.522198
0.573746	0.325805	-0.363782	0.259199
0.0133119	0.137347	-0.670297	0.488071
-1.73856	1.43324	-0.0789892	0.370489
-0.605559	0.74778	-0.600311	1.60306
-0.956409	1.16122	-0.089075	-0.17215
-0.379593	0.564269	-0.760969	-0.652099
-0.719448	0.874214	-0.493277	-0.0930588
0.27495	0.396291	0.543998	0.474508
-0.523074	0.914675	0.315793	0.217911
-0.916877	1.07723	-0.513409	-0.744621
-0.81797	1.12961	0.0594322	-0.586462
0.329219	0.296952	0.231816	-1.02705
0.205248	0.190382	0.554689	-0.637895
0.523948	0.260827	0.271949	0.750028
0.653488	0.28539	0.0628294	-0.0294705
0.151064	0.127165	0.0697259	0.589721
-0.50084	-0.238018	-0.39093	-0.527863
-0.0270069	0.340304	-0.771107	0.177509
-0.256076	0.24087	-0.100168	1.17509
0.0356482	0.880717	-0.0325176	0.0885235
0.144291	1.06956	0.41667	0.0941569
0.211035	0.0955562	-0.00308148	0.841144
-0.61024	0.253599	-0.285522	-0.954793
0.20251	0.300713	0.230504	-0.253355
0.850364	-0.00649396	0.473848	0.0681511
-0.37024	0.876383	0.0962102	1.64516
0.117747	0.325849	0.061022	0.335614
1.33861	0.059615	0.0752974	0.895704
0.298226	0.222896	0.053999	-0.64128
-0.365392	0.055672	-0.411823	0.459726
0.247983	0.345179	0.0457426	0.369215
-0.647346	1.05965	0.631624	0.105561
1.32804	0.201221	0.220221	0.375122
-0.695176	0.930569	-0.350234	0.759076
-0.272147	0.246378	-0.186298	-0.0610049
0.839885	-0.580686	-0.569978	-0.101317
0.547971	0.452285	0.1845	0.4902
1.6318	-0.296209	-0.305834	1.03269
-0.107177	0.332353	0.677134	0.65956
-0.964872	0.921899	-0.146569	-0.121643
0.139841	0.0882047	-0.554431	0.392576
1.74062	-0.694206	-0.633431	0.200791
-0.0573049	0.525614	-0.246027	0.0355464
-0.0256272	0.698368	0.549464	-0.778768
0.780254	0.245295	-0.541159	1.24984
0.574694	-0.156407	-0.237028	0.163686
-0.702589	0.71599	-0.120011	-1.695
-0.526495	1.18922	1.13035	0.307676
1.48303	-0.158218	0.219692	0.487673
-0.860537	0.808108	-0.121811	-0.0236482
1.05986	0.163289	1.04373	0.802892
-1.50232	1.45654	0.567367	-1.12387
0.0117023	0.72954	-0.20106	0.0011574
0.522522	-0.391135	-0.26973	0.257421
-0.635729	0.859316	-0.572345	0.0424417
-0.0154325	-0.560096	-0.421495	0.363926
-0.399758	0.652775	-0.257578	0.738328
1.08255	-0.191383	-0.541265	-0.272286
0.135546	-0.125704	-0.26323	-1.90934
0.810757	-0.650213	-0.702241	0.0460561
-1.06096	0.337587	-0.373619	1.98839
-0.618086	0.894344	-0.534635	-0.235031
-0.786054	0.891969	-0.112105	0.440973
0.632505	-0.149785	-0.810835	-0.176969
0.31647	0.471379	-1.07949	0.334011
0.56312	0.400086	-0.0688318	-0.356879
-1.35884	1.25786	-0.451902	0.680372
-0.0373804	0.542595	1.01739	0.0667035
0.606538	-0.60781	0.170246	0.726017
0.420401	0.292434	-0.01979	0.217776
-1.07986	1.03894	-0.396414	-0.895624
-0.147427	0.0953443	-0.17121	0.691685
0.219037	0.236055	-0.0591004	0.331549
-1.34705	1.20367	-0.44169	0.616797
-0.697856	0.600396	-0.0212966	0.594399
-0.11577	0.745844	0.310687	-0.43725
0.448801	-0.434114	0.800262	0.260985
-0.754089	0.713916	1.31246	-1.33923
0.77432	-1.2591	0.0917876	-0.369476
-0.498864	0.416162	-0.36831	-0.267657
-1.1022	1.10388	-0.535062	0.47062
0.279094	0.246378	-0.32145	-0.212272
-0.884367	0.772705	-0.35438	-1.17141
-1.63787	1.20367	-0.167334	-0.0429937
0.905161	-0.515543	0.0838513	0.230945
1.28963	-0.240129	-0.274968	1.26598
-0.369579	0.404805	0.116907	-0.748183
0.372439	0.249989	-0.306278	-1.21588
-0.0869179	1.01402	-0.35564	0.149126
0.021759	0.14162	-1.03303	0.401763
0.328397	0.311038	0.194518	0.234495
-0.0572537	1.0664	0.841962	0.375892
0.298226	0.412548	-0.348752	0.894921
1.04167	0.222896	-1.32518	0.156323
0.795885	-0.133115	-0.670761	0.122308
-1.50232	1.40958	-0.459891	0.704436
0.681587	-0.0800312	-0.603941	-0.690141
-1.04003	0.994871	0.175234	0.642067
-0.944707	1.28314	-0.568541	-0.284829
0.650158	0.380033	-0.536135	0.516058
0.418373	-0.0242553	-0.308138	-0.684366
-0.218751	1.10794	0.157875	-0.130324
0.530524	0.148841	-0.756916	0.471913
0.452879	0.486605	0.0660658	0.146745
0.28426	0.4689	0.0673114	0.279873
0.294716	0.919191	-0.399515	0.174516
-0.248936	1.09168	0.201818	-0.565058
0.309801	0.644646	0.0772939	0.394568
-0.390489	0.281727	0.0459578	0.124328
0.468733	-0.693934	-0.213132	0.716335
1.31061	-0.631348	-0.581503	0.619295
-0.403398	1.32649	-0.229419	-1.37814
1.05325	0.184966	0.512615	-0.6657
1.24326	-0.751428	0.819186	0.00185819
-0.112887	0.145309	1.22364	1.38277
-1.51168	1.50061	0.187988	-0.379388
0.656951	-1.20324	-0.124431	0.819369
0.0038581	0.918285	0.424871	-0.731829
0.376609	-0.165441	0.396043	0.15711
-0.0977302	0.577275	0.251616	-0.14332
-0.387091	0.983314	0.278074	-0.879738
-0.229135	-0.677114	-0.460859	0.819251
-0.104862	0.343912	0.90548	0.283722
0.849927	-0.259366	0.471349	-1.02775
-1.32346	1.25244	1.49487	-0.193986
-0.254458	0.843328	1.00196	0.140385
0.414354	0.437472	-0.17828	1.36295
-0.108411	0.262719	0.124026	0.125226
0.702807	0.396291	0.533077	0.351047
0.746256	0.114006	-0.20934	0.234476
0.590244	-0.016814	0.294038	0.806438
1.37079	-0.478999	0.336411	-0.627187
-0.0727373	0.178522	0.30384	0.683017
-0.152907	0.731343	-0.752895	-1.78742
0.532538	0.687093	-0.46529	-0.0877737
0.140227	0.0567248	-0.578785	-1.6377
-0.785048	0.713282	-0.381963	0.949195
0.656694	0.116331	-0.289099	-0.573773
-0.232255	0.30779	-0.226027	-1.68112
-0.979558	0.799441	-0.806856	-1.24792
-0.0125389	0.834298	-0.763481	0.270416
-0.808079	-0.259446	-0.159691	-3.09841
-1.05623	1.20548	0.0812416	-1.33666
-0.681904	0.875454	-0.144169	0.13512
0.115865	0.201221	-0.387073	0.286717
-0.165716	-0.121282	-0.459936	-2.65459
-0.935499	0.791851	-0.0933233	0.341604
0.133762	0.624475	-0.737242	0.497898
-1.22981	1.31421	-0.658214	-0.0403653
0.730906	0.206639	-0.193313	-0.434095
-0.684142	0.494046	-0.0891028	-0.212591
2.03293	-0.388505	0.522356	-0.399057
0.325729	-0.401228	-0.817254	0.0521851
0.0619857	0.333074	-0.474434	0.14133
-0.0216567	0.564269	-0.525731	-0.26904
-0.256496	0.482988	-0.171845	-0.259118
0.950022	-0.0654956	0.285219	-1.92359
0.286652	0.682127	0.0456125	0.167302
-0.753091	0.839717	0.00675113	-0.470926
0.6758	0.159679	0.0139005	-1.07734
-0.116624	0.29334	0.26166	0.726538
0.660634	-0.0491187	-0.579744	-0.248924
-0.425864	0.655937	-0.445279	0.535268
0.824891	-0.52023	-0.900136	-0.800631
0.456175	0.076591	-0.693153	0.437998
0.281946	0.254324	0.0585089	-0.255448
0.499488	0.190382	-0.172777	-0.3829
0.255071	0.466993	-1.19664	-0.564497
0.043298	0.302628	0.313281	-0.618546
-0.108411	0.388162	-0.248704	-0.473635
-0.549772	0.72954	-0.426621	0.851093
-0.307044	-1.06436	-0.0671548	-1.24537
-0.232007	0.844685	0.239561	-0.157098
1.03263	0.0109662	-0.806875	0.140615
0.532735	-0.358715	0.911572	0.911988
-0.0754892	0.396291	-0.37639	0.434539
0.377162	0.247821	-0.316786	-0.425322
0.795374	-0.131482	1.44167	1.11186
-0.940849	-0.555574	0.349674	0.739457
0.80476	-0.712012	0.473242	-0.210758
0.667055	0.132135	-0.214817	0.114243
-0.867289	0.538982	0.735862	0.0276164
-0.0595686	-0.481166	-0.329089	-1.27339
0.885961	0.336687	0.0573812	-0.449299
-1.07254	1.39332	-0.215313	0.350566
0.768098	-0.242565	-0.559704	0.425639
0.664098	-0.218575	-0.500579	0.708888
0.0280993	0.831588	-0.0358359	0.0520687
-0.774438	0.730439	1.51768	0.263805
-1.23167	0.932737	0.474657	-0.151194
0.219697	0.580722	-0.1632	-0.310424
0.0381534	0.263563	-0.34903	-1.50414
-1.52012	0.837009	0.934858	-1.37424
0.107716	0.621346	0.290599	0.700452
0.371666	0.564556	-0.102089	0.00294105
0.216822	0.632902	-0.174073	-0.107426
-0.157475	0.221812	0.469483	-1.18319
0.356888	0.253537	-0.534751	0.187217
-0.841826	0.8383	0.230619	0.349761
0.565417	-0.0782673	-0.222122	0.522407
0.794821	0.215674	-0.184073	1.2045
0.166539	-0.202164	-0.0878834	-0.0991238
1.3677	-0.243949	-0.212933	1.09665
0.0210537	0.846037	0.708005	1.22103
-0.0575034	0.560656	0.738003	0.204821
0.848544	0.353848	0.135696	-0.278493
-0.55707	0.677157	0.41691	-0.359661
-1.20726	1.54558	0.128721	0.27533
-0.00138285	0.35144	0.74338	-0.0231515
-1.06096	1.35539	-0.375527	-0.690258
0.611885	-0.31092	0.0281209	1.10027
0.590538	0.0431771	0.53329	0.183888
0.554032	0.245365	-0.762618	-1.21551
0.184865	0.150645	-0.467271	0.142995
1.2398	0.0281782	1.02122	1.27823
0.418255	0.207092	0.170563	1.01801
0.00414435	0.336687	0.667797	-0.352539
0.933757	-0.114866	0.124396	-0.528818
-0.958044	1.26689	0.238855	0.939852
-0.0154325	0.739472	-0.0546642	0.0416997
-1.31531	1.52156	-0.906502	-0.166997
1.05325	-0.125704	-0.312503	0.643683
0.122042	0.771986	-0.44711	1.11127
1.00678	0.488923	-1.55345	0.672932
0.207009	-0.254204	-0.546076	0.611966
-0.119985	0.412548	-0.181394	-0.826651
-0.0473899	0.499245	0.35569	0.00532238
1.65343	-0.800322	-0.568201	0.949145
-0.964622	1.03027	-1.05449	-0.300306
0.0635034	0.519836	-0.59419	-0.0891525
0.202933	0.254324	-0.262576	-0.365546
0.266194	0.316305	-0.552298	0.44552
0.782154	0.0422713	-0.566845	0.835237
-0.138229	0.481057	-0.672869	0.290323
-0.731743	0.824365	-0.141219	0.137682
0.315588	0.396291	0.0380062	0.369969
0.679221	-0.14712	0.0825943	-1.81695
0.290099	0.846401	0.228082	0.0587317
0.0862269	0.531759	-0.152275	0.591152
0.64519	-0.34335	-0.441936	0.613058
-0.129322	0.654578	-1.49481	-0.154242
0.365706	-1.06829	-0.839689	0.782454
0.766722	-0.0304253	-0.0384726	0.699075
0.263375	0.138003	-0.437533	0.483368
0.838353	0.0802048	-1.18534	-0.318622
-1.63015	1.22715	0.297732	0.386147
-0.793729	0.602199	-0.616567	0.110328
-1.70564	1.68593	-0.719789	0.746657
0.0284634	0.644646	-0.758519	-0.0198122
0.791731	-0.355148	0.257219	0.526704
-0.302394	0.388167	-0.399269	0.146929
-0.401687	0.361071	0.0586303	1.22983
0.360958	0.650971	-1.33216	1.10013
-0.71335	0.732074	-0.299417	-0.50961
0.510153	-0.141958	-0.451395	-0.311796
0.503822	0.56156	-0.654346	-0.829789
0.423527	0.0844356	-1.0683	-0.556899
0.193465	-0.220351	-0.877431	0.16284
-0.236113	-0.472493	-0.293853	0.236533
0.036844	0.553046	0.643542	0.95639
0.458893	-0.130519	1.08747	0.523315
-0.912196	1.41247	0.472918	-0.501513
-0.300588	0.788692	0.312794	-0.779049
0.537502	-0.0241941	0.677771	0.0961267
-0.869218	1.20367	0.0201485	-1.79176
-0.726112	0.948991	0.434343	-0.0382692
-0.470836	0.709487	-0.506985	-0.366416
-0.156766	1.48724	0.00281346	0.650286
1.36401	-1.14802	0.132207	0.271965
0.802756	0.130779	1.81924	0.756789
-1.21344	0.956731	0.304954	-0.137157
-0.342347	0.700639	0.861552	0.398913
0.650431	-0.299101	0.20109	-0.435039
-0.00964532	0.744891	0.314015	-0.451634
-1.31532	1.21613	0.139429	0.607612
-1.07464	1.17263	0.842143	0.56222
1.31633	-0.157612	-0.285002	0.139489
-0.0427717	0.369539	1.2846	0.468918
-0.276815	0.443704	-0.334018	-0.54177
-0.810035	1.19066	1.02307	-0.102326
-0.42742	1.12058	0.148636	0.565766
0.0561205	0.633357	-0.239839	0.0508305
-1.93211	1.71031	-0.0793935	-0.295333
0.671505	0.376426	0.127579	0.273948
-1.21194	1.46738	-0.188167	-0.941767
0.33556	-1.15109	-0.179305	-0.0767854
1.00953	-0.743185	0.401494	0.0654322
0.123971	0.00976481	0.238675	-1.16852
-0.79058	1.11372	-0.243277	0.0674544
0.251582	0.121976	-0.521125	1.27033
1.38782	-0.37207	-0.200981	-1.09547
-0.0526239	0.399542	0.657051	0.136641
0.820991	-0.685709	0.11815	-0.96989
-0.168156	0.641935	0.00844299	0.514206
-1.03338	1.02718	0.769746	-0.664777
-0.513514	-0.264424	0.0510726	0.144659
1.02979	0.0729809	0.111865	-0.155019
1.11909	0.242761	1.00618	-0.0682906
-0.171444	0.123684	-0.0112768	-0.167996
-2.79168	2.81842	0.716746	-1.21252
0.174574	0.07078	0.397311	0.684537
-0.246003	0.462476	0.777985	-0.199193
-0.583902	1.00065	-0.180012	1.24959
-0.756486	1.07796	-0.63615	0.658065
0.752614	0.302369	0.16997	0.600112
0.633693	-0.457014	0.19811	1.02764
-0.899494	0.610781	0.173611	0.64809
-0.230326	0.660903	-0.161086	-0.137273
1.32357	-0.440702	0.231288	0.680457
-1.92053	1.53601	-0.15565	-0.720198
-0.761688	1.24186	0.0246832	-0.538067
-0.893241	0.893002	-0.240846	-1.50622
0.479979	0.100977	0.198804	-1.50807
1.04167	-0.167245	-0.333352	-2.57268
-0.829326	1.1549	0.396583	-0.19955
0.679247	-0.523248	-0.715135	0.212487
-0.00634033	-0.103669	-0.133945	0.596682
-1.21001	0.706958	1.05309	-0.552166
0.61066	-0.058873	0.37239	0.498123
0.176044	0.182449	0.545543	0.527334
0.205248	-0.149184	-0.182229	-0.146899
-0.176888	0.703648	0.349845	0.384769
0.847034	0.317722	0.554508	-0.486261
0.812066	-0.316077	0.741632	-0.672285
0.343834	-0.0124279	-0.216344	0.398609
-0.170269	0.592267	-0.173722	-1.40297
0.0691995	0.176365	-0.128389	0.864769
-0.778296	0.918285	-0.115937	-0.283677
-0.503346	0.665417	-0.299268	-0.250829
-0.747227	1.1484	-0.33835	0.339843
-0.621403	0.824365	0.525794	-0.0483911
-0.415659	0.795465	0.341444	-1.28316
-1.11045	1.05845	-0.38779	-1.29401
-0.0316878	0.703709	0.0534783	-0.368419
-0.741516	0.886677	0.150664	-0.144189
-0.0386665	-0.0931896	0.159231	-0.086789
-0.343559	0.873132	-0.0575195	-0.218472
1.38247	-1.3756	-0.160738	0.559342
-0.185829	-0.146474	-0.289808	-0.0724929
0.298524	0.245652	0.242792	-0.542532
-0.379375	0.118138	-0.406301	1.00325
0.482714	0.325334	-0.580123	1.0678
-0.0572537	0.439642	-0.297246	-0.61292
-0.0967088	-0.385795	1.02174	-0.178057
0.575602	0.363522	-0.19609	-1.21518
1.10151	-0.194337	-0.104152	0.233837
-0.857643	0.57601	-0.501027	-0.90963
-0.828634	0.791592	-0.023534	0.670244
0.211269	0.111812	-0.312988	0.906479
0.408567	-0.715429	0.193305	-0.428504
-0.893643	0.61942	-0.868417	-0.773676
0.645566	0.317722	0.149858	-1.46459
-0.385474	0.762322	0.0407797	-0.529624
0.0426951	0.175936	-0.487077	-0.840178
-0.0864205	0.588352	0.558431	0.790368
-0.157177	0.697025	-0.127727	0.714
-0.0154325	0.634714	-0.346913	-2.43958
-1.23371	1.0533	0.272553	-0.0956799
0.802693	-0.326555	1.54286	1.64382
-0.236113	0.128071	-0.206349	-0.0734176
-0.478219	0.629294	-0.82491	0.0371623
-0.317517	-0.316261	-0.536213	-0.830551
0.718676	0.152452	-0.861727	-0.249845
0.849927	0.253599	-1.1875	-0.113605
0.425928	-0.106558	-0.883905	-0.563451
-0.160624	-0.00649239	-0.424893	0.372243
-1.56817	1.58297	-0.863182	-0.790301
0.528056	-0.394826	1.91309	-0.599392
-1.67851	1.40958	-0.0467722	0.033331
0.772509	0.000730411	0.246368	-0.656129
0.402779	0.486603	-0.452057	-0.147201
0.888801	0.149361	-0.207399	0.863456
0.35346	-0.530291	-0.344871	0.353296
-2.48973	2.1429	0.127592	-0.63684
0.460864	0.106488	-0.292458	0.106059
0.564027	-0.172664	-0.223906	0.0915072
0.76694	0.206639	-0.355807	0.0350469
0.590178	0.202666	-0.383286	0.235092
-0.660935	0.681674	0.289072	0.065521
-0.141021	0.84676	0.19425	-0.454399
0.411988	0.561558	-0.270563	-0.856551
1.22295	-0.181331	0.20781	-1.90487
-0.0416027	0.82346	-0.358183	-0.866111
0.890693	-0.378573	-0.519861	0.272992
-0.439432	0.705154	-0.0351359	-1.55648
0.640821	1.18741	0.029809	-0.697305
0.0906024	0.442996	-0.178089	-0.539389
0.263713	0.183419	0.411172	0.083559
-0.0131347	0.494911	-0.417502	0.703618
1.5373	-0.304517	-0.417855	0.0210613
0.19412	0.52092	-0.196639	-0.20341
0.932577	0.0352125	0.58859	0.826719
0.16912	0.325847	-0.103837	1.02781
0.384481	0.410379	0.28783	0.586215
-0.605559	0.956578	-0.280149	0.523798
0.344099	0.0646716	-0.830167	-0.227699
0.427062	0.144328	0.479345	-0.406907
-0.666138	0.211889	0.291513	0.486596
0.822055	0.304176	1.32337	1.5277
0.193673	0.260827	0.547332	0.330548
0.400112	-0.0124279	0.205847	-0.87582
-1.06096	1.04472	0.187437	0.82713
-1.22351	1.15671	0.876116	-0.0760899
-0.702495	1.07207	0.435907	-1.54779
0.0619857	0.52092	0.665328	0.700793
1.18493	-1.18956	-0.482042	-0.378265
-0.321223	0.393585	0.212492	0.640483
-0.979558	1.21993	-0.411446	-0.209949
-0.778631	0.906729	0.567924	0.244316
-1.46513	1.26111	-0.282938	-0.469206
-0.0103828	0.728275	-0.479144	0.475784
-0.439432	0.679868	0.210927	0.124203
-0.807643	1.08392	-0.193096	-0.00613211
-0.0851345	-0.156407	-0.507328	-1.49989
0.637048	-0.203971	-0.107523	-0.284103
0.110468	0.302824	-0.182128	0.697607
-0.463017	0.557045	0.162326	0.95348
0.168468	0.57601	-0.428243	0.00110192
-0.289124	0.52234	-0.684337	0.752936
0.211425	-0.321678	0.0992307	0.331715
0.382157	0.521126	-0.0384523	0.611482
-0.728708	0.944116	0.571593	0.0424528
0.0660623	0.741277	0.0490195	0.748318
-0.129219	0.607259	0.727917	-1.8895
-0.143242	-0.634767	-0.304364	0.0950136
0.262553	0.566078	-0.278196	0.0324224
-0.750197	1.41716	-0.398411	0.668451
-0.140896	0.627667	0.196334	-0.869059
1.22515	0.175034	-0.434706	0.200883
-0.695169	0.602199	0.737181	1.38216
0.7087	-0.746419	-0.467967	-0.374304
-0.467325	1.23862	-0.173801	0.349149
-0.606716	0.667223	-0.472363	0.52012
0.647264	0.447768	-0.450194	-0.128754
0.172737	0.538982	-0.535585	0.625236
1.04865	-0.0500817	-0.424638	0.886875
-0.97804	0.643022	0.279002	0.730091
-0.233798	1.05195	-0.527047	-0.394284
-0.605098	0.522727	-0.295675	0.24932
0.211035	0.213862	-0.0917065	0.561761
-2.55943	1.99479	-0.642612	-0.268775
0.0130512	0.390378	-0.725562	0.736693
-0.169809	0.461701	0.392048	-0.781835
0.825242	0.160474	0.130955	0.999832
0.205903	0.417969	-0.234656	0.770448
-0.344652	0.517306	-0.32313	1.1476
-0.511063	-0.0877705	-0.0810851	-0.759318
0.333077	0.365588	-0.0548703	-0.495764
-1.16841	1.5044	-0.475336	0.425437
0.302378	0.197867	0.238932	-0.781585
0.826779	0.618457	-0.687027	0.225726
-0.755984	0.507374	-0.594937	0.680274
-0.0706239	0.618457	-0.605726	0.56963
-0.647711	1.14484	-0.0135612	-0.345213
-0.403398	0.862296	-0.215189	0.737307
-0.863431	0.118138	-0.0998587	-1.29992
-0.288453	1.3301	0.0593547	-0.983709
0.0982847	0.299296	0.135104	-0.00964849
0.976651	0.00832025	0.247985	-1.43668
0.620348	-0.0386429	-0.553967	0.398119
-0.186794	0.929123	-0.349526	-2.09799
-0.497559	0.470346	-0.0277714	-1.56693
-0.750415	0.860487	-0.57526	-2.28563
-0.381368	0.610328	-0.186031	-0.155823
-0.490597	0.520405	-0.514615	-1.36231
0.280737	0.183159	-0.7338	-0.0130404
-0.526623	0.327654	-0.269332	-0.676913
0.936587	0.340856	-0.305341	1.01899
0.480198	0.634714	0.0435889	-1.28548
-0.629569	0.417454	-0.247383	0.603523
-0.128885	-0.0353914	-0.562227	-0.0336309
0.718676	0.343912	-0.450635	0.0934354
-0.285936	0.422226	-0.850941	0.329626
0.440524	0.175936	0.941525	0.206329
-1.07254	0.791851	0.195771	0.28801
-0.0641983	0.900226	1.25816	-0.0562656
0.0321759	0.948993	-0.20163	-0.828289
-0.212964	1.17115	0.0663344	-0.374866
0.525575	0.0376309	-0.43006	-0.441823
0.38377	0.308118	-0.300717	-2.72897
-1.61505	1.38357	-0.150247	-0.363557
-1.29322	1.26111	-0.584407	-0.786767
1.06569	-0.0281671	0.54033	0.29904
-1.20867	0.619744	0.490332	0.37773
-1.92632	1.61549	-0.609308	-0.184635
0.849927	-0.39483	-0.941202	1.16949
1.00728	-0.0618399	0.518695	0.657846
0.181475	0.589556	-0.548051	0.0379432
1.28065	-0.0116515	-0.223276	1.27552
-1.71722	1.53601	0.067283	-0.582525
-0.439432	1.18741	0.502476	-0.188644
-1.01667	0.962496	-0.116579	-1.58185
0.567687	-0.17328	-0.0085039	0.67509
0.284932	0.185138	-0.0905421	0.362721
0.937119	-0.646793	-0.0443809	-0.272308
0.401677	-1.90008	-0.166648	0.962956
-1.05546	1.04256	0.140898	0.584373
0.551246	0.54139	-0.452545	-2.19105
0.0871701	0.170215	-0.348864	0.014921
-1.66961	1.62993	0.120876	-1.65298
-0.686282	0.808108	-0.472729	-2.71166
0.218111	0.0701521	1.40707	1.25777
0.201737	0.804313	-0.345312	0.122782
0.59329	-0.061581	-0.161611	-0.0864151
-1.23747	1.31761	1.34235	0.0364318
-1.52613	1.36081	-0.535511	-0.788072
-0.448112	0.943577	-0.251643	0.508531
1.57345	-0.683819	0.4128	-0.130492
0.82656	-0.439985	-0.697353	-1.00807
0.869757	0.197972	-0.718195	0.781125
-2.55943	1.61549	1.00933	-0.504309
0.826779	0.0868888	-0.552827	1.10221
-0.155929	0.0244896	0.121217	-0.131398
0.193673	0.170517	-0.689635	0.918642
-0.127837	0.588111	-0.242109	-0.548137
0.157702	0.560656	-0.467368	0.0839603
0.34851	0.127165	-0.416938	-0.84219
-1.14224	1.00679	0.661384	-0.66019
0.016378	0.284953	0.0342293	0.342392
0.0287036	0.71599	-0.261752	-0.739438
-0.463205	0.445578	-0.298309	-0.143861
0.338865	0.286114	-0.286857	0.125192
-0.0216567	0.654578	-0.0393388	-0.00862626
-2.55943	1.93699	-0.130531	-1.12661
-0.598254	0.87042	-0.346567	0.574418
-0.6358	1.02546	-0.331532	-1.60704
-0.553127	1.00434	-0.963962	0.591337
0.408567	-0.0823546	-0.795318	0.571106
0.629247	0.165098	-0.314849	0.0598352
0.368301	0.187224	0.0423586	0.813774
0.0542695	0.722856	0.52855	-1.08593
-1.0571	0.918285	-0.373464	0.532806
-0.774438	0.687093	-0.390607	-0.742311
0.62346	0.585942	-0.121107	0.301444
0.697843	-0.124979	-0.0749826	-0.362719
0.66305	-0.507071	-0.362607	-0.0277054
0.107716	0.236264	0.14627	-0.0590777
-0.124326	0.571044	0.250506	-0.428343
-0.668835	0.726226	-0.303436	0.918544
-0.0880707	0.707561	-1.07804	-0.889515
-0.814665	1.1148	0.540503	-1.08414
0.433269	0.126867	0.903249	0.852556
-0.403449	0.950437	-0.114745	0.690843
0.913104	-0.0679058	0.847748	0.394027
1.04757	-1.83972	0.192912	0.637145
1.65786	-0.165076	0.0971494	1.06022
1.34911	-0.0651932	-0.242745	-0.972179
-0.596282	0.590459	-0.0143754	0.302327
0.488502	-0.548614	0.456623	-1.12147
-0.324688	0.166385	-0.368119	0.122803
-1.79656	1.57394	-0.755344	-0.821771
-0.224538	0.744891	-0.140935	1.36963
1.39404	-0.947527	-0.988545	0.948834
-0.0585874	0.0709797	0.445782	0.277983
-0.0332622	0.176385	-0.507827	-0.293865
-1.2533	0.489821	0.212686	0.0251487
1.04333	-0.363092	-0.0738968	0.899933
-0.0690465	-0.400246	-0.582329	1.22395
-0.391823	0.604008	-0.269114	0.134902
0.134054	-0.530294	0.799406	-0.886279
-1.50232	1.30662	-0.792938	-0.108761
-1.70564	1.03027	-0.26012	-0.202512
-0.104195	0.150907	0.122297	0.137807
-0.933133	1.28856	0.197981	0.339999
-0.0638368	0.840619	-0.347547	-1.81197
-1.31883	1.58297	-0.369544	0.250509
0.717851	-1.36075	-0.420651	-0.197009
-0.648538	1.24521	-0.119167	1.136
-0.343778	0.900226	0.107986	0.0835108
0.77058	-0.805614	-0.695638	0.743711
0.199788	0.2527	0.556612	-1.0069
0.414673	-1.52729	-0.385186	1.44676
0.691527	0.0560812	-0.384703	-2.03551
-0.516592	0.846814	-0.0349628	0.0956347
1.23601	-1.87039	0.126523	-1.39642
-0.00415959	0.593942	-0.665889	0.43662
-0.900622	0.861752	-0.213409	1.18219
-1.027	0.0692261	-0.684691	-0.110666
0.696744	-0.863156	-0.593143	-2.19335
-0.48112	-0.23072	0.24106	-0.602586
1.31244	0.293341	0.25157	0.735777
1.23016	-1.71213	-0.13601	0.711327
-0.576716	0.0427836	0.236837	1.09071
0.976548	-1.80368	0.407539	0.0785472
1.06965	-0.164225	-0.50061	0.372037
1.33326	-0.618073	-1.02467	-0.00877166
0.674366	-0.78428	-0.788661	0.273645
1.57042	-2.01009	-0.601337	0.0247625
-0.815456	0.210609	-0.535826	-0.40003
1.20201	-0.527258	-0.794805	-0.0606706
-0.510342	0.128071	0.872567	-1.12825
0.978734	-2.04897	-0.237849	0.45391
-0.523074	0.648802	0.70125	-0.328457
0.461201	-0.810451	0.803324	0.861621
-0.203628	0.308511	-0.730131	0.743005
0.0480155	-0.352561	0.130023	0.27709
-0.296606	0.228312	-0.470899	0.195507
-2.85449	1.75962	-0.351189	0.452916
0.308774	-0.767088	0.0572534	-0.0382161
0.780492	-1.07537	-1.18443	0.788341
-0.350002	-0.485861	1.31858	-0.846761
0.802316	-0.75211	-0.959614	0.317317
0.0745202	-0.344118	0.272515	-0.374445
0.898731	-1.05043	0.683456	0.0184532
-0.402896	-1.07216	-0.150964	0.0270743
0.621145	-1.27048	-0.331356	-0.0236629
1.05093	-1.12894	-0.363534	0.269519
0.075486	-0.753886	-0.125051	0.0840996
-0.391449	-0.193902	0.214923	-0.234745
0.142171	0.0164492	0.35379	0.508376
0.65153	-1.34115	-0.230012	-0.990316
1.06159	-1.47811	0.112531	-2.10286
-0.26892	-0.40004	-0.192318	1.13229
-0.323481	-0.0952546	0.101373	1.33196
1.09325	-0.805345	-0.0742952	-0.38784
0.129099	-1.2867	-0.519082	-0.0701025
0.777481	-1.11079	-0.269502	-0.0879492
-0.334113	0.170881	0.402125	-0.285594
1.04115	-0.915017	-0.5707	1.02831
1.81415	-2.68727	-0.27534	0.530133
0.462246	-0.528127	1.21621	0.292095
0.734544	-1.03124	-0.28914	-0.523934
-0.98519	-0.315066	0.761359	-0.347348
0.613903	-1.39879	1.00804	0.479871
-1.23603	0.464528	0.730585	-0.457303
0.0280406	-0.476697	-0.486859	-0.497202
0.304992	-0.814664	0.208117	-0.0622144
0.0146271	-0.648419	-0.785382	0.096662
0.175988	-0.665111	1.58213	-0.0153437
1.7297	-2.05293	-0.341523	0.365866
0.598336	-0.691337	-0.442537	0.950487
1.04028	-1.61272	-0.185559	-0.575478
-1.05068	0.740701	0.163964	-1.70165
0.602549	-0.908515	-0.315435	-0.900856
0.822149	-0.333053	0.572334	0.461974
0.979639	-1.8293	0.391911	-0.279678
-0.345372	0.216393	0.547262	0.588818
-0.545721	-0.836988	-0.509692	-0.320571
-1.21883	-0.115225	0.795248	0.133482
-1.27928	-0.0161733	0.0690764	0.404187
0.226158	-0.0577861	0.234941	-0.345542
-0.857643	-0.770882	0.188035	0.0362102
1.01655	-2.09454	0.279601	0.868586
0.206984	-1.04669	-0.150461	0.592618
0.666813	-0.79472	-0.0136717	-1.6395
1.04496	-2.22524	0.937572	-0.189544
0.738379	-2.0171	0.592094	0.609212
1.84363	-1.37343	-0.311494	0.856735
0.20247	-0.854111	-0.530039	-0.011151
0.70826	-0.795806	-0.338703	0.194682
0.256853	-0.620963	-0.0557785	0.827838
0.389307	-1.73464	-0.229543	0.322781
-0.436915	0.313879	-0.593263	0.426564
1.8195	-1.46566	-0.801728	0.192105
0.632719	-1.12634	0.402789	0.258713
-1.44893	0.13403	0.504544	0.0255633
0.541831	-0.872544	0.132079	0.747419
-2.59886	1.56293	-0.176218	-0.703731
-0.455466	-0.261202	0.101628	0.259222
-0.0542833	-0.479353	-0.154778	-0.175016
1.32219	-1.20762	-0.74661	1.03864
-0.144002	-0.602414	-0.598295	-0.169855
1.3855	-1.16536	0.0672521	-1.33845
0.0310184	0.169252	-0.300122	0.579532
-0.334394	0.143165	0.529486	-1.17387
-0.29721	-0.739176	-0.0338896	1.07083
0.863939	-1.72358	-0.365089	0.0930934
0.939106	-0.912591	-0.0016545	0.99399
-0.0317133	-0.246248	0.265615	-0.809515
-1.1213	0.641217	0.167852	1.047
-1.30024	0.63417	-0.372063	-0.0189718
-1.0367	0.417101	-0.601201	-0.518473
-0.176668	-0.227717	-0.423183	-1.12343
-1.74631	0.494911	-0.647923	0.209392
0.515479	-1.09773	0.293518	-0.506041
-0.160649	-0.621325	-0.660132	0.190264
-0.463329	-0.469605	-0.300184	0.911992
-1.04931	0.226148	-0.000128474	0.332997
0.651657	-1.83396	-0.3979	0.854779
1.04205	-0.335221	-0.191104	0.410877
0.021759	-0.965949	-0.274741	-0.546973
-1.17495	0.426173	0.473244	-0.0452127
-1.02675	0.333005	-0.490568	-1.00942
-1.09121	0.857957	-0.329189	0.235622
-0.988316	-0.666301	-0.601577	0.447555
-0.746069	0.235902	-0.763855	-0.885816
0.419693	-0.716695	0.286721	0.657684
-0.122224	-0.0919214	-0.220788	0.284251
-0.22586	-0.850172	-0.132685	0.713875
2.35992	-1.59379	-0.131623	1.02706
1.58882	-1.65303	-0.0117131	0.716507
0.439222	-1.05482	-0.350742	0.918445
1.17408	-1.35284	-0.103895	-0.944379
-0.493508	-0.37207	-0.937481	0.196431
0.501339	-2.49947	-0.827659	0.555692
0.878166	-1.17316	1.33814	0.589321
0.325085	-1.09402	-0.719649	0.621227
-0.226853	-0.445764	-0.452491	-2.48816
-0.474308	-0.30542	0.428021	0.309643
1.17061	-2.86898	0.459104	-0.98989
1.01555	-1.57175	-0.54481	0.419262
-1.02206	0.121086	-0.63063	-0.16833
0.486507	-0.765138	-0.194584	0.680157
-0.387193	-0.304877	0.867248	-0.800939
0.974939	-1.59823	-0.356058	0.420578
0.181018	-0.187244	0.507857	0.866217
0.0841465	-0.76543	-0.272232	0.31558
-1.75077	1.03179	-0.74777	-0.920675
0.0777316	-0.219914	-0.526089	0.8106
-0.346856	-0.243335	0.605491	0.27035
-2.15473	1.4811	-0.0270819	-0.172803
0.0116631	-0.699509	-0.0572975	-0.0865866
0.549007	-1.16799	0.092644	0.848969
-0.175467	-0.534766	-0.382335	-1.07179
-1.12538	0.435399	-0.432403	-0.375537
0.0365741	-0.524875	-0.282347	-0.0055068
1.12928	-2.38867	0.85074	0.281379
-1.01514	-0.0339466	-0.693893	-0.545842
0.0625928	-1.21218	0.873878	0.593166
0.661809	-1.30407	0.104937	-0.00262642
0.943361	-0.762861	-0.687771	0.652624
0.282126	-2.31937	0.880835	-0.136061
-0.0218834	-0.280167	-0.203838	1.06523
-0.685729	-0.495615	-0.569727	-2.71374
-0.979635	-0.030697	-0.181176	-2.17747
-0.64841	-0.188216	-0.935092	0.109189
-0.263389	0.0321626	-0.712042	1.27212
0.816617	-2.43448	-0.238914	-0.579072
-0.538473	0.303868	-0.740557	1.65291
-0.427595	-0.273234	-1.13285	-0.113871
1.64106	-1.549	-0.95771	0.80234
-1.15836	0.17088	-1.01627	-0.697985
0.219188	-2.15099	-0.456958	0.0198091
-1.91706	0.661803	-0.420799	0.45266
0.240124	-1.13068	2.5763	1.31069
0.235112	-0.449737	1.3983	0.379661
-0.0721303	-0.911115	1.07482	-0.553774
-0.415049	-0.264238	1.37726	-1.62143
-0.703482	-0.315174	1.08617	0.000728954
-0.0950577	-0.131913	-0.417305	0.491333
1.47658	-2.03862	0.0277782	1.04529
-1.10042	-0.103306	0.148529	0.441522
-1.43825	0.75934	0.367956	-0.693739
1.44487	-1.94988	0.464737	0.230936
-1.13997	-0.157494	2.61519	-0.00231336
-0.21462	-0.495812	0.179396	1.10537
0.687596	-1.45731	-0.237292	-0.314358
-1.62084	0.643925	0.95954	-1.3308
-1.48825	0.70949	0.182501	-0.895389
0.44697	-1.78572	-0.201517	1.34015
1.63502	-2.23662	-0.182477	0.594407
0.214769	-1.52393	0.51681	0.0504548
0.145793	-1.32477	-0.448464	0.126476
0.0333333	-0.757876	0.384529	0.577366
-0.348845	-0.297293	-0.726713	-0.187956
0.574694	-0.383989	-0.590119	0.467543
0.184807	-1.04231	0.410017	0.181187
0.119844	-0.200325	0.319153	0.0066232
-1.15594	0.18193	0.151418	0.734232
-0.909958	-0.40361	0.0183402	-0.0763867
1.05556	-0.71453	0.309576	-0.0754847
-0.229687	-0.797648	0.336501	0.972488
-0.29119	-0.343892	0.504336	-1.38379
-0.0483344	-0.605499	0.0688472	-1.95068
-0.231615	-0.227394	0.0355267	0.650933
0.747766	-1.0028	-0.517425	-0.915221
-0.600165	-0.287542	0.449749	-0.2533
-0.699749	0.440726	-0.337911	0.389745
1.06325	-2.40514	2.29027	-0.0472697
0.478338	-2.37769	0.848825	-0.655441
0.667596	-2.01608	0.252075	-0.39488
0.974233	-0.55847	0.827277	-1.69193
-0.861116	0.00832025	0.00720474	-0.680279
0.362116	-1.33333	2.06428	-0.341869
-0.350002	-0.16291	0.153622	0.215363
0.169044	-0.675512	-0.0665017	-0.113935
0.597341	-1.41755	0.280974	0.30062
1.34649	-1.49036	0.18467	-0.849031
-0.854171	0.402578	0.206392	0.425146
-1.61924	1.15004	0.482632	-2.03101
-0.895545	-0.353107	0.347336	0.668995
-0.941996	-0.242023	0.620304	-0.215511
1.00483	-0.994323	0.0349477	0.801258
-0.850137	0.156791	0.609563	0.668365
-0.813507	0.0711751	-0.233859	1.49457
0.579324	-0.536797	0.11527	-1.23507
1.22628	-1.03694	0.617913	0.103789
-0.435959	-0.39266	0.980137	0.490237
-0.463367	-0.699354	0.208408	0.0852803
0.417826	-0.450099	1.30272	-0.174241
1.27979	-2.49894	0.0998751	0.727947
0.610519	-0.908282	0.528727	0.835449
0.46312	-0.229016	0.64757	0.987049
-0.763584	-0.277788	1.00591	-0.127032
-0.638302	-0.110854	0.763707	0.682897
-1.11837	-0.0283746	0.562871	-0.481376
0.367247	-0.190004	0.227554	0.929204
1.34249	-2.73626	-0.120166	0.77867
-0.861116	0.0267419	1.79127	0.0923454
-1.67424	0.590824	1.01363	0.103125
1.50002	-0.726455	-0.0224182	0.56921
0.562132	-0.37207	0.538086	-0.910337
0.836038	-2.1017	-0.141751	1.07944
0.635034	-1.10684	0.5582	0.0372486
0.201323	-0.449477	-0.109197	-0.608055
-0.479338	0.203064	0.00703534	-0.252695
0.201197	-0.999276	0.791492	0.0669221
-0.716216	0.218406	-0.0630499	-0.0702475
0.856872	-1.03748	-0.256518	0.527101
0.355835	-0.736418	0.208063	0.664996
0.354238	-1.04365	1.35523	-0.63517
0.146236	-0.392464	0.265796	0.269981
-0.398047	0.821476	0.112005	0.187799
-0.879461	0.166541	1.62988	0.297941
-0.556214	-0.168654	0.425369	-0.895706
-0.638082	-0.229831	0.0123612	0.290591
-0.0785969	-0.635219	0.0380378	0.0815265
-0.585397	-0.221539	0.711477	0.308327
-0.531831	-1.44171	-0.266786	-0.353147
-0.0891599	-0.380737	0.831936	-1.5059
-0.104862	-0.301625	-0.388777	-0.725884
-0.281743	-0.216226	-0.00476256	0.00770504
-0.187288	-0.981989	1.16937	0.605873
-0.369874	-0.437145	0.511135	-0.224551
0.946533	-1.59374	0.365017	-0.550603
0.192282	-1.27969	0.156557	-1.85307
0.352991	-0.308719	1.81632	-1.30172
0.376994	-0.69965	-0.135673	1.017
-0.186725	-0.594882	-0.297473	0.314822
0.330002	-1.03423	0.326911	0.314932
2.14978	-0.970287	0.928649	-0.197894
-0.412958	-0.155595	0.442266	-0.120842
0.386453	-1.07519	1.01905	0.46226
-0.0211687	-0.347793	0.799021	-0.0813855
0.0222354	-0.347035	-0.532271	-0.877276
-0.128219	-0.255026	-0.226434	-0.0583695
0.339747	0.122111	0.0110777	-0.73297
0.105176	-0.288188	0.0766914	0.154173
0.683054	-1.28023	-0.161794	0.315103
0.819047	-1.69855	1.04174	0.305064
-1.59403	0.828704	0.231456	0.570973
0.589641	-0.683563	-0.225446	0.457518
0.377818	-0.848907	0.0742142	-0.501702
1.05606	-0.791833	-0.212878	0.863238
-0.181483	-0.0201275	-0.518418	-0.949318
0.794123	-1.18692	-0.31032	-2.46622
-0.981924	0.792757	0.707077	0.217084
-0.565831	0.0794115	-0.497671	-0.967892
-0.761787	0.104879	-0.0240614	0.210125
-1.50046	0.744712	-0.184505	0.81662
-0.0479942	-1.58801	0.265701	0.257169
0.408829	-0.450963	-0.124246	-0.743105
1.43022	-1.58747	-0.599071	0.552942
1.13714	-1.87867	1.79724	-1.75212
0.243456	-0.729452	2.31058	0.243863
-0.219909	-0.622413	-0.354547	0.747195
-1.54556	0.546931	0.567397	-1.16814
-1.12948	-0.0263633	0.647397	-0.234034
0.0814661	-1.25097	0.271404	-0.911166
1.02195	-2.44357	1.5402	0.286503
0.176771	-0.578968	1.12182	-0.150143
0.509765	-1.81149	0.372748	1.32577
-0.445712	0.179007	1.31642	-0.593698
-0.954224	0.215168	0.77266	0.629408
-0.0278172	-0.448633	1.27905	0.968928
0.573093	-0.654844	0.399263	0.00194391
-0.535569	0.398243	0.260676	0.0575007
-0.592133	0.596131	1.64952	1.04126
0.972889	-0.836992	-0.574048	0.325086
-0.0770836	-0.515124	-0.187895	-1.84767
1.01746	-1.3843	0.46535	-1.29264
0.824395	-1.06956	-0.156593	-0.116311
-0.111173	-0.20978	-0.52784	-0.0485893
-0.367189	-0.429509	-0.0479737	-0.666728
-0.305	0.104927	1.24667	0.940092
0.479702	-0.429502	0.328946	-0.195223
-0.100232	-0.298374	0.673025	0.843633
-0.399816	-0.06736	0.453673	0.470905
-0.778631	0.167628	0.898598	0.0491454
-0.117092	-1.27265	-0.478345	-0.374855
-1.32231	0.735499	0.47839	-0.964045
0.0361938	-0.225501	-0.245657	-0.298294
-0.798762	0.167193	0.468438	1.10316
-0.358005	0.446341	0.807899	0.40295
0.511933	-1.10453	1.82882	0.304562
0.0428331	-0.883303	-0.0902543	-0.275088
-0.441878	-0.141236	0.917669	0.478625
1.98026	-2.01175	0.0261896	1.29136
1.24936	-2.11665	0.0799325	1.37951
1.34278	-1.39944	0.601845	1.16344
-0.374632	0.201439	0.598085	-0.49906
0.222022	-0.318098	0.309686	0.763362
1.04688	-0.362315	-0.376547	-0.820677
1.37017	-0.775215	-0.26257	-0.617841
-0.246028	0.150287	0.329519	-1.34236
0.958029	-0.669009	-0.455171	0.119724
0.457595	-1.13545	-0.332893	0.826739
0.62623	-0.321134	0.0999973	-0.294438
0.756894	-0.881423	-0.317869	-0.194785
0.091259	-0.755516	1.11612	0.244381
-0.675312	0.020239	0.467181	-1.31015
0.00962277	-0.55847	0.0288025	-0.131035
1.20892	-2.70804	0.181104	-0.0340913
-0.0968399	-0.46617	-0.285961	0.90639
0.410132	-1.09848	-0.259719	-1.16192
0.154587	-1.58436	-0.284618	-0.0549207
0.616742	-2.16673	0.819814	0.896277
-0.300819	-0.272044	-0.312323	0.158265
-0.66478	-0.412708	-0.11603	-1.15735
0.0628575	-0.434562	0.333501	0.0764064
-0.908779	0.562649	-0.23104	-0.591598
-0.262756	-0.732948	-0.178544	-0.931065
0.145279	-0.0252773	-0.881609	0.738156
-1.10123	0.514418	0.136024	-0.135857
-0.64275	-0.258279	0.679349	0.789927
-0.564934	-0.286727	-0.73025	0.184014
-0.984435	-0.203763	-0.541551	0.817852
-0.107007	-0.904181	-0.220322	0.0762142
-0.293134	-0.30163	-0.541193	-0.0789042
-0.191606	-0.400248	1.08129	-0.613908
0.0178006	-1.09275	0.518814	0.606606
-0.141717	-0.365566	1.17964	-0.428224
-0.344375	-0.268495	-0.158148	-0.127341
0.723846	-0.698162	0.933491	-0.636787
0.0689498	-0.154006	0.0589217	0.624832
-0.394277	0.0121473	-0.906462	-0.513557
-0.434689	-1.02014	-0.0847085	0.114926
0.572515	-0.743425	-0.787211	0.531071
0.148933	-1.11822	0.649315	-0.119962
-0.425995	-0.127082	-0.0560918	0.893518
0.114334	-0.232811	1.09776	0.715504
0.433348	-1.13718	-0.197264	0.150386
0.248473	-0.309159	0.834601	-0.0751992
0.0380552	0.0310784	0.282603	-0.917156
0.213004	-0.385078	1.52177	-1.64819
-0.575312	-0.3615	-0.411738	0.0494488
-0.0765218	-1.13085	0.355011	0.0337185
-0.531635	-0.269659	0.466598	1.14228
-0.358829	-0.784319	-0.504241	1.07801
-0.350402	0.417967	0.134893	-0.922443
-0.277764	-0.320918	0.134064	-0.577905
-0.31565	-0.20301	1.34245	0.76018
0.22194	-0.881821	0.258137	-0.717476
0.373955	-1.21359	0.215109	0.296782
-1.19838	0.83282	0.504863	-0.180978
-1.01759	-0.498865	-0.237438	0.625578
-0.298659	-0.271283	-0.410606	-0.182835
-0.395768	0.0691632	-0.278841	0.835501
-0.628291	0.118862	0.28896	0.409558
1.15459	-1.74894	-0.425679	-0.0533664
-0.539602	-1.14097	1.92644	-1.10484
-1.52648	0.928379	-0.760157	0.693702
0.133627	-0.44984	0.0227603	0.16502
0.048541	-0.521559	-0.326921	-0.134266
0.749371	-0.778468	1.06316	-0.145283
0.259502	-0.478664	-0.0641149	0.110297
0.400304	-0.884476	0.117655	0.230764
0.544566	-0.398566	-0.333103	-0.600267
0.451298	-0.998735	-0.148583	-0.949286
0.543619	-1.11109	-0.499514	-0.242314
-0.30421	-0.00601607	0.738207	0.626444
-1.58688	0.652203	-0.771418	0.508723
0.403941	-1.36365	-0.256475	-2.10354
-0.315116	-0.152383	-0.0757907	0.332458
0.0647565	-0.881063	0.288875	-0.624713
-0.364017	-0.281577	0.092787	0.120255
-0.0624078	-0.61916	-0.62679	-0.0255487
-2.00261	1.09934	0.460764	0.119257
-0.184285	-1.39242	0.729811	-1.02045
0.523864	-1.82086	2.16306	-0.395686
-0.793546	-0.0815768	0.193339	0.276059
-0.293057	-0.191629	0.98351	-0.692297
-0.45224	-0.283203	1.04367	0.735472
-1.37962	0.579949	0.397563	-0.174773
-0.597642	0.482993	0.149822	-1.05474
-0.169328	-0.199135	0.0382561	0.399849
0.100216	-0.943916	-0.683794	0.197458
0.752396	-0.739995	0.183038	0.0639351
1.1557	-1.1292	0.365843	1.36302
-0.605559	-0.264238	0.349491	0.312505
-0.659031	0.273289	-0.134884	-0.88665
-0.962196	0.489765	-0.662398	0.417229
-0.0119986	-0.673076	0.955571	0.572874
-0.177385	-0.312626	0.586963	-0.541122
0.647133	-0.907431	-0.0182335	-0.529428
-0.0930357	-0.636535	-0.616077	-0.124093
0.0379631	-0.631623	-0.215649	-0.699051
0.602549	-1.57744	-0.615956	-0.720974
0.522175	-1.21494	-0.25625	0.825257
0.679339	-0.934524	0.164062	1.01632
0.167202	-0.339712	0.691795	0.430748
0.681468	-1.68392	0.0610399	0.538183
-0.0975242	-0.689057	0.774796	-0.696554
0.19582	-0.348227	-0.370443	0.384795
0.158125	-0.398079	0.0417857	0.949144
-0.235665	-0.286996	0.278858	0.228151
0.175927	-0.30423	0.882426	-3.18909
0.0862438	-0.631353	0.156849	-0.225814
-1.13247	0.268684	-0.862578	-0.69519
-0.335177	-0.211948	1.19653	-1.05462
-0.321452	-0.165891	0.0631289	0.0919349
-1.08068	0.324225	-0.0426809	-0.0820935
-0.549474	0.159337	-0.463176	-1.46592
-0.0532963	-0.391578	0.393074	0.802087
0.402739	-1.54145	-1.3624	0.0914574
-0.132597	0.00145505	-0.385054	0.909497
0.705508	-1.14929	0.133805	0.078391
0.407636	-0.80807	0.294568	-1.36768
0.277054	-0.417586	0.322255	0.17435
0.468035	-0.75885	-0.072097	-1.07382
-0.339696	-0.196235	-0.193417	-0.975212
-0.559108	-0.519457	1.31432	0.519117
0.368366	-1.24122	-0.53913	0.0890491
0.119067	-0.617264	-0.0955822	0.809064
-0.337772	-0.257464	1.24311	-0.184844
-0.212964	0.108175	-0.500945	-0.0730648
-0.226629	0.0765948	0.555717	0.45677
0.0820215	-0.0681588	0.930743	0.59048
0.890742	-1.3548	-0.271492	0.00634252
0.944796	-1.4022	1.74649	0.144098
-0.560206	-0.00734286	1.42751	0.0265636
0.210058	-0.502884	-0.407445	0.254892
0.360002	-0.288623	-0.288891	0.117328
0.386483	-0.230967	-0.292139	-0.0976957
-0.56355	-0.178895	0.806351	0.969573
0.753792	-1.61884	0.668286	1.08535
-0.959528	-0.00775343	-0.025765	0.38239
-0.318649	-0.18567	-0.109826	0.0830279
-0.0170744	0.0108638	0.191825	-0.278835
-0.161706	-0.544595	-0.235045	0.615217
0.765118	-2.22414	0.103346	0.45653
-0.305094	-0.410181	-0.505644	-0.0200646
-1.22205	0.04492	0.276173	0.261584
0.592781	-0.777815	0.0332678	-0.968198
1.0286	-1.51215	-0.290529	-0.546816
0.393022	-1.40947	0.212051	-0.853985
0.272895	-0.762317	0.0383534	0.516802
0.248992	-0.911202	0.135133	0.139057
0.700732	-1.79701	0.356193	-0.719667
-0.758692	0.191467	0.318786	-0.488196
-1.39267	0.582297	-0.119531	0.607099
-0.0165899	-0.687436	1.17348	-0.00979567
-0.62113	0.650969	0.800246	0.199611
-0.133504	-0.387351	0.380514	-1.69997
0.239978	-0.509161	1.26224	1.04608
-0.678881	-0.109746	0.698805	-1.69221
-0.674563	0.0878777	1.27594	-0.261364
0.0226733	-0.551311	0.760312	0.980033
-0.717729	0.0879731	0.0171477	-0.571291
-0.791784	0.230483	0.404387	-0.354046
-0.794912	0.14541	0.364176	0.0319746
-1.2514	0.255411	-0.0560421	0.879916
1.52473	-2.0628	-0.414364	1.1945
0.409962	-1.08076	0.550228	0.025125
-0.153705	-0.547633	-0.1554	0.338064
-0.294794	-0.23877	0.675353	0.711524
0.0689587	-0.235847	-0.0452528	-0.602443
-1.91938	0.634714	0.284623	0.601407
0.12661	-0.697186	0.284457	-1.50275
1.14338	-2.42709	-0.251914	0.420587
-0.224323	-0.859142	-0.109631	0.0146277
-0.403735	0.236708	1.20039	-0.887085
-0.161811	-0.298403	-0.402314	-0.857167
-0.224082	-1.31361	1.04305	0.386757
-0.888523	0.109105	-0.803851	1.17338
-0.829788	-0.489657	-0.209364	0.309219
-0.938466	0.0327237	0.440126	-0.687463
-0.536195	0.174355	0.0484701	-0.346993
0.162952	-1.48336	-0.0531635	0.349616
-0.803047	0.0803097	-0.408371	-0.565601
-0.368549	-0.256427	-0.265939	-0.709638
-0.462894	-0.325829	-0.098994	-0.997851
-0.33484	0.0530238	-0.019957	0.367803
-0.200651	0.289431	0.802052	1.018
0.140911	-0.624578	0.321335	-0.436205
0.686901	-0.36936	-0.0896073	0.0106981
-0.805329	-0.444679	0.0515263	0.207127
0.110031	-0.801765	0.70385	0.295356
-0.147841	-0.12281	-0.187805	-0.801054
-0.595911	0.190761	-0.402867	0.326472
0.400775	-0.814526	-0.224831	-1.17568
-1.06667	0.435851	-0.352286	-0.0292667
1.38666	-1.29215	0.329905	0.208606
0.803553	-1.08028	-0.0440561	0.634864
1.11269	-2.09845	-0.0333289	-0.821705
-0.10148	-0.140872	-0.730307	0.379801
-0.266229	0.125364	-0.143336	-1.44233
-1.15893	0.365751	-0.451192	0.104745
-0.587542	-0.0296101	-0.313261	-0.717152
0.123583	-0.126947	-0.00709042	-1.19464
0.927614	-1.81476	-0.52499	0.687987
0.980545	-1.27508	-0.266403	0.579611
-0.0514665	-0.906617	0.0327408	0.396011
0.771017	-0.624576	-0.060504	0.316045
0.156456	-0.663954	-0.340593	0.386762
-0.267555	-0.388599	-0.00534443	0.871062
0.213713	-1.0218	0.0236303	-0.548323
-0.92086	0.093717	0.328531	0.254656
-0.216475	-0.968123	0.271263	0.263702
-0.091471	-0.467083	-0.173342	0.142703
0.353164	-1.48888	0.58236	-0.514293
-0.634273	-0.0141657	0.0924084	-0.394514
0.0384099	-1.25758	0.2119	0.356253
0.0919501	-0.108546	-0.0288447	0.593018
-0.107177	0.108862	-0.00988987	0.184578
-0.16649	-0.793834	-0.0207906	0.613291
0.0678573	-0.336771	0.515888	-0.371093
-0.351645	0.0392051	-0.932417	1.48298
-0.239662	-0.248525	-0.771183	0.42872
0.782149	-1.2804	0.661376	1.18556
0.355835	-1.1465	-0.26273	-2.05287
-0.630052	0.325853	-0.00821242	0.762982
0.195801	-0.124979	-0.838961	0.167715
-1.1818	0.500327	1.1402	0.460888
-0.519602	0.616292	0.0167582	-0.485028
0.447448	-0.64842	-0.359907	0.474553
0.50778	-0.155015	-0.0420354	0.481155
-1.52497	0.820032	-0.552935	-0.136097
-0.868137	-0.392122	0.24662	0.407455
0.441027	-1.51163	0.0630247	-0.161759
0.536446	-0.574392	0.393403	-2.66765
-0.826301	0.0414793	0.488017	-0.50969
-0.337008	8.20104e-05	-0.386938	-0.0127259
-0.799094	0.118859	-0.836185	0.419633
-0.476412	-0.00902296	0.53047	0.483212
-0.792601	0.324303	0.690752	0.0844387
-0.288401	-0.16678	0.343707	0.99486
-0.69076	-0.253724	-0.152175	-0.731914
0.30183	-0.71019	-0.030863	-0.184618
-0.341113	0.0662998	-0.425394	-0.807252
0.179129	0.0993518	-0.0124008	0.289975
-0.0621109	-0.230349	1.08432	0.660496
-0.465731	-0.846105	0.403922	-0.27677
-0.835967	-0.0989671	0.354958	0.315812
0.43026	-0.594777	-0.303124	1.03396
0.129597	-0.502119	-0.276772	1.03367
0.441911	-0.484775	-0.560385	0.272634
0.861604	-0.868868	0.804365	-0.528757
-0.928562	-0.069783	-0.427351	-0.895669
-2.07848	1.33751	0.251791	-0.427459
-0.277432	-0.144488	0.565748	-0.545564
-1.66308	0.85211	0.0119698	0.273724
-0.0240461	-0.323211	0.257391	0.474123
0.0622298	-0.999031	-0.485009	0.274104
-0.751022	0.135762	0.0868132	-1.56492
0.797342	-0.613957	-0.520876	1.13437
0.246099	-0.970287	-0.213397	0.600865
0.324686	-1.63898	0.0579457	-0.455303
0.562439	-0.701882	-0.570986	1.09509
0.219154	-0.664132	-0.541694	0.78759
0.727323	-0.895673	-0.431193	-0.211066
0.264322	-0.537876	-0.284067	-0.963651
0.0850695	-0.541129	-0.803996	-0.418491
0.953862	-0.879684	-0.220791	0.465344
0.414012	-0.852523	-0.125033	-0.928633
-0.209492	-0.334683	0.132983	1.52628
0.259248	-0.751916	-0.12705	-2.97701
-0.178217	-0.605739	-0.803162	-0.920126
1.15001	-0.824527	0.374651	0.717694
0.463379	-0.419752	0.125281	0.467693
-0.144368	-0.547631	-0.2492	0.508798
0.0961418	-0.592062	-0.379284	-0.700196
0.0485335	-0.18422	-0.637311	-1.78214
-0.247242	0.0328334	0.831679	-0.0466104
0.541184	-0.73945	0.671489	-0.682758
0.378844	-0.418863	-0.382912	-1.59537
0.800152	-1.1813	-0.441386	0.218906
0.335033	-1.2037	-0.322453	0.102557
-0.269689	0.082438	0.138918	0.955731
1.22861	-1.53657	0.0245982	0.167162
1.10508	-1.59275	-0.504285	-0.727008
0.262886	-1.19809	0.521376	-1.03593
-0.0846613	-0.318315	-0.781746	0.838726
0.748923	-1.4662	-0.243613	0.039132
0.213213	-0.577437	-1.03508	0.0112387
0.139005	-0.357115	-0.937679	0.0234856
0.0681331	-0.0247376	1.72381	0.00281029
-1.84665	1.14385	0.125794	-0.00589292
-0.337177	-0.0903018	-0.314848	-0.80761
-0.946603	-0.231188	0.906834	0.526328
-0.571207	0.1732	0.0660343	-0.421516
-0.479517	0.112357	0.240026	-0.345945
1.35217	-0.923687	0.0671481	0.187086
-1.11591	0.391957	-0.260494	0.0528251
0.810622	-1.59183	-0.256253	0.0597023
-1.53303	0.410816	-0.126621	-1.49082

## Sheet: Fig. 3D & E
predicted_n	predicted_a	a	n
-0.0135416	-0.136889	-0.510428	1.00156
0.378257	0.156994	0.557045	0.28889
-0.27232	0.0613495	-0.330406	1.16413
-0.00634355	-0.032549	0.728996	-0.47778
-0.108658	0.0529562	0.079299	-0.000964547
0.0944503	0.415186	0.0403389	0.7929
-0.522468	0.0251445	1.0086	0.00323998
-0.439692	0.247783	0.285596	0.679897
-0.434202	0.0735945	1.21613	-1.3862
-0.222029	0.158892	1.02718	-0.349012
-0.458321	0.586223	1.16619	-0.708594
0.0258701	-0.210484	0.666412	-0.213411
0.106356	0.155539	0.258224	0.527109
0.159171	0.0522933	0.9508	-0.793729
0.19271	-0.0511039	-0.300546	1.42116
0.0427695	-0.391945	0.846037	-0.487602
0.501814	-0.479826	-0.112336	0.890693
0.00492447	-0.183788	1.76721	-1.50232
-0.305409	0.00457547	0.393402	-0.0316878
-0.119947	-0.232135	0.39122	0.450718
-0.710861	-0.0684615	0.736556	0.491908
-0.43278	0.569675	1.27863	-0.659675
-0.00162922	0.285923	-0.214078	-0.298447
-0.111679	-0.0365996	1.20367	-0.514921
0.46231	0.0128381	-0.309551	0.245509
-0.358005	0.181252	0.206639	-0.451006
0.191286	0.111317	0.690703	-0.351931
0.0742736	-0.271393	-0.429145	1.14857
-0.0353039	0.248687	0.805219	0.268056
-0.0894928	-0.0419274	0.183609	0.027695
0.468109	-0.106319	0.918285	-0.499488
0.496226	0.155198	0.325846	-0.595142
-0.191843	-0.0715587	-0.625663	1.90124
0.216155	-0.244578	0.277341	-0.191323
-0.405277	0.246934	1.3301	-1.42298
0.373076	-0.0606161	1.40235	-1.07254
0.329075	-0.898705	-0.111979	-0.251456
-0.115494	0.0985607	0.396291	0.537502
-0.551031	0.868926	-0.459855	0.549063
0.43056	-0.0330012	0.0129233	0.36063
0.10899	-0.0911782	0.440545	-0.00524097
0.180851	0.159577	0.620099	-0.383356
0.476434	-0.13078	-1.05826	1.14438
0.106525	-0.340163	0.324406	0.337758
0.000911597	-0.291276	0.744891	-0.610793
0.258813	-0.324778	0.305139	-0.802636
0.134826	0.0347686	-0.818825	0.926856
-0.288049	-0.170821	1.11174	-0.873151
-0.133666	0.198711	-0.0195894	0.713077
0.0275453	0.349576	0.623423	0.323368
-0.0843181	0.665002	0.871325	-0.546878
0.0325963	-0.00184226	-0.896719	0.801943
-0.221936	-0.217396	0.150049	0.564131
0.438523	-0.00303341	-0.157494	1.3855
-0.275827	-0.386268	0.597813	0.0542695
-0.632456	0.254029	0.0713545	0.498287
-0.115658	0.540463	1.23115	-1.3065
-0.220246	0.546373	-0.0605083	-0.0161797
-0.139113	-0.186814	0.723215	-0.164919
0.00626414	0.208092	-0.308133	-0.0453048
-0.353265	0.52038	-0.0780189	0.346382
0.521339	0.171215	1.03027	0.293404
-0.225195	-0.274931	0.876383	-0.523261
0.171946	-0.360901	-0.739454	1.13457
0.327644	-0.0474989	0.680814	-0.26702
0.034827	0.348918	0.159679	0.398099
-0.290245	-0.11812	0.248512	0.10478
0.109612	-0.134633	1.00498	-0.188941
0.35692	-0.107779	-1.13064	1.06568
0.27964	0.142135	0.391905	0.221856
0.0853974	0.131111	1.07723	-0.933133
-0.115371	-0.00560255	-0.016814	0.299862
0.365072	0.000284233	0.372811	0.762864
0.208441	0.254288	0.540827	-0.0667506
0.083092	-0.0190118	0.463533	1.70618
0.317801	-0.301889	-0.468159	0.639162
-0.260454	0.0947837	0.376424	-0.507205
-0.0789285	0.544953	-0.893345	0.838353
-0.188837	0.57329	-0.674188	0.633286
-0.181618	0.250461	0.585942	-0.782154
-0.0490074	-0.411392	-0.539851	0.331767
-0.0421829	0.414609	-1.60063	-0.358861
-0.0132819	0.640954	0.52092	-0.101742
0.398728	-0.130813	0.259018	0.0964253
-0.178993	0.385966	0.235878	0.452044
-0.0988683	0.487492	0.535372	-0.678347
0.296942	-0.0186028	-0.823066	0.220024
-0.169982	-0.000949183	0.206639	0.906126
0.0882105	0.578604	1.28314	-0.307744
0.138826	0.0159117	0.600807	0.381378
0.486717	0.328013	0.783906	-0.248311
0.00579898	-0.579929	1.36491	-1.34147
0.21005	0.227621	0.327144	0.757793
-0.255891	0.410481	1.59201	-2.10347
0.223457	0.426123	0.478173	0.208184
-0.0659795	0.217618	-0.965002	-0.541084
-0.155103	-0.314258	-0.407776	-0.484935
0.667552	-0.228339	0.118816	0.437733
0.210817	-0.279026	-0.495973	0.365035
-0.118941	0.359412	0.138003	-0.152907
-0.0324512	-0.0572592	0.497441	0.139404
-0.313303	-0.0298496	0.30319	0.122896
0.595645	0.0326018	0.0538357	-0.289006
0.00890815	0.546116	1.24413	-0.0738948
0.530992	-0.289946	0.0535111	0.225791
0.241639	-0.31613	0.144375	0.380466
0.411384	-0.87626	1.01402	-0.350002
-0.329892	0.406489	-0.00312175	0.33712
0.115463	0.35872	-0.364124	0.0139404
-0.210168	0.273749	1.27953	-1.01292
-0.578065	0.958094	0.142969	0.362077
0.0944203	0.402538	0.412548	0.0705248
0.124146	0.150652	0.396291	0.27495
-0.162253	0.381619	0.470348	0.217446
-0.0574492	-0.262367	0.142011	0.140327
-0.213235	0.445726	0.264078	0.08678
0.157805	0.14532	0.159679	0.363942
0.360848	0.146709	0.0910452	0.777864
0.409932	0.288374	0.275603	0.357325
-0.215451	-0.214673	0.533563	0.596325
-0.404485	0.59885	1.80514	-2.34743
-0.443698	0.592669	0.993695	-0.699367
0.297152	0.323014	1.5312	-0.81926
-0.297804	0.14329	0.0820117	0.93357
-0.218126	0.270802	0.569688	0.767034
-0.247075	0.103196	-0.159119	1.04722
0.150857	0.215312	0.610328	0.937119
-0.0358005	0.424573	0.386358	0.931331
-0.227207	0.369383	0.486826	0.00567388
-0.523304	0.403551	0.796368	0.0702482
-0.231992	0.0678757	0.748743	0.0913757
0.387423	0.11482	-0.913213	0.889871
0.383145	0.0762311	0.190382	0.563403
0.0853179	-0.184804	0.0347483	0.0823971
0.149914	-0.0778378	-0.925256	1.68882
-0.0363688	0.132493	0.522018	-0.498607
0.0686377	0.0498676	0.266967	0.521247
0.217311	-0.00343132	1.65144	-1.28908
0.261566	-0.101279	-0.532896	1.22967
-0.284366	0.411323	1.02485	-1.04873
0.0160336	0.238566	0.887583	0.553758
-0.000433567	-0.427412	0.71599	-0.810035
-0.177618	0.223445	0.900226	-0.554478
-0.364604	0.657101	0.914675	-0.929275
-0.579107	0.878971	0.84423	-0.416283
-0.565074	0.64601	-0.304517	1.33398
-0.41512	0.401538	-0.960177	-0.876934
0.59735	0.311094	-1.0049	1.21909
0.268822	-0.0802049	0.440724	-0.243931
-0.174069	-0.309018	-0.167825	0.596095
0.166356	-0.0138563	1.18955	-0.111502
-0.0328815	0.0349425	0.652258	0.0575399
0.00262047	-0.17275	0.37823	0.161297
0.399931	-0.427288	0.874214	-0.556793
0.272051	-0.826873	0.53021	0.0550871
-0.0614776	0.274493	1.09259	-1.1713
0.576012	-0.048854	0.876744	-1.21387
-0.109865	-0.0168924	1.13431	-0.753502
-0.512981	0.850182	0.775597	0.587332
0.254715	-0.0306519	-1.06906	1.8329
0.151357	-0.208637	-1.05698	1.4552
-0.096634	-0.10254	0.32473	-0.067709
-0.0525578	-0.0776835	0.797629	-0.921558
0.202171	-0.140513	0.634714	0.379631
-0.033632	-0.0162817	1.03027	-0.456793
-0.241007	-0.431142	0.222896	0.545605
0.0931701	0.0720228	0.325851	0.725119
-0.301818	0.198959	1.36767	-0.700878
-0.507019	0.701533	0.281727	0.187005
-0.34874	0.189321	-0.104028	0.375645
-0.279159	0.0269992	0.0115685	0.774438
-0.0739713	0.189432	-0.473567	0.489616
0.29612	-0.0372574	0.417514	0.473786
0.361903	0.424795	1.31096	-0.937814
0.481157	-0.280263	0.69767	0.0379631
-0.0381455	0.134007	0.907773	0.386989
-0.0562951	0.0923046	0.412548	-0.363942
0.109036	-0.175938	0.241318	0.200618
-0.251945	0.211611	0.545845	-0.0464897
-0.177103	-0.372923	0.119571	0.688371
-0.229409	0.0379145	1.29398	-1.21936
0.0875998	-0.13495	-0.369184	0.207563
-0.0816525	0.0170772	0.363781	-0.344215
0.226559	0.0610227	-0.411087	1.08891
-0.0826449	-0.311907	1.07904	-1.08411
0.426855	-0.102348	1.03894	-0.257049
-0.138938	0.471768	0.650971	0.257588
-0.056688	0.278401	0.681674	-0.262283
0.3331	-0.289437	0.459508	1.11716
0.100208	0.17757	0.4559	-1.08411
-0.395891	0.699095	0.00589051	0.451867
-0.0177846	-0.156987	-1.06241	1.55331
-0.60389	0.378629	1.64438	-1.51433
0.507849	-0.248176	0.238944	0.177937
-0.187365	0.252547	0.897968	-0.439432
-0.137643	0.564185	0.198511	0.309801
-0.202186	0.589188	0.393968	0.507278
0.025069	-0.2756	0.562915	-0.331985
0.273625	-0.145576	0.915066	-0.658594
0.056567	0.175674	0.172321	0.121605
-0.0436195	-0.163093	0.652939	0.189266
0.346223	-0.491579	0.911063	-0.686282
0.521276	0.0731517	-0.367735	1.17691
-1.28321	0.498469	0.808862	-0.280538
0.254399	0.108013	0.369198	0.659119
0.18819	-0.0467578	0.748505	0.268056
-0.107469	0.214723	0.618457	0.408567
0.0418099	-0.0512838	0.571107	-0.438761
-0.00809594	0.104586	1.2015	-0.795771
-0.304957	0.571722	1.04472	-0.833621
-0.166528	-0.0674039	1.1431	-0.952193
0.318869	0.671962	-0.561328	1.2922
-0.378936	0.346741	-0.468441	0.431238
-0.072749	-0.0092514	1.27127	-1.34304
-0.129362	0.567646	1.97853	-1.91475
0.135524	0.109219	0.0955562	0.95448
0.311511	0.0519612	1.00498	-0.356226
0.35481	-0.250237	0.824365	-0.797587
-0.259761	-0.508676	0.23554	0.70977
-0.257916	-0.502376	0.54982	0.534467
0.404995	-0.0264829	0.759825	0.395932
-0.168637	0.207632	0.778693	-0.101742
0.0844307	0.274263	0.791851	-0.469538
0.00902874	0.103718	1.14484	-0.898263
0.0385214	-0.257091	1.38621	-0.672031
-0.493281	-0.0239398	0.4689	-0.171863
-0.0401884	0.225466	-0.579642	0.661624
0.223808	-0.0259031	0.639586	-0.459261
-0.36561	0.159262	0.323682	0.377162
0.498443	-0.104377	0.536093	0.358643
0.0305073	-0.217606	-0.495977	0.909765
-0.207638	-0.146924	-0.639679	0.903543
-0.124945	0.12828	1.29037	-0.962196
0.238476	-0.0207866	-0.237693	0.152907
0.25573	-0.228248	1.61549	-0.546878
0.156117	-0.38993	0.395518	0.584306
0.355989	-0.166001	0.216	0.0978741
0.460635	-0.387246	-0.0598408	0.700648
0.359986	-0.338607	-0.633809	0.963471
-0.271781	0.237432	0.994871	-0.808055
-0.0876413	0.45808	0.400624	0.0652907
-0.00664703	0.429565	0.304564	0.657493
-0.113245	0.258604	0.147036	0.942597
-0.159492	-0.232475	0.632902	-1.4676
0.344904	0.328025	0.723215	-0.343996
-0.0513691	0.0653865	0.748505	-0.833621
-0.147947	0.437384	0.631615	-0.0790534
-0.20534	0.422102	-0.695564	0.470861
0.177585	0.151747	0.893723	-0.394138
0.477851	-0.543872	-0.863457	1.32199
0.413323	-0.457214	-0.172664	1.04167
-0.548377	0.311478	0.989092	-0.370836
0.0739844	-0.0682638	-1.16969	1.66431
-0.358741	0.477596	0.515502	-0.260198
0.223763	0.158302	1.08807	-0.512992
0.113984	-0.0594192	0.538108	0.387398
-0.561104	0.117046	0.0675629	1.25271
-0.0901715	0.150247	0.785063	0.176578
-0.66819	-0.1007	0.354384	-0.422552
-0.167626	-0.0290035	0.408936	0.322886
0.197626	0.0192292	0.296952	0.185957
0.540659	0.296807	0.549098	0.0930779
-0.276098	0.189818	0.159679	0.367928
-0.433544	0.175134	0.974516	-0.25877
-0.31673	0.239142	0.548016	-0.152907
-0.114754	-0.0900373	0.753199	0.036844
-0.385566	0.110425	0.577275	-0.32207
-0.169876	0.269034	0.706958	0.0812763
-0.362124	0.320087	0.75031	-0.296169
-0.299099	-0.423357	-0.328175	-1.25487
0.42731	-0.318741	0.47757	0.788378
0.326756	0.0444262	-0.0462296	1.82576
0.558053	-0.225646	0.263994	0.0384058
0.441095	-0.164328	0.734298	-0.240751
-0.344256	0.122544	0.613039	-0.218517
-0.398734	0.150848	0.0332448	0.660651
0.654912	-0.283165	0.161605	0.58397
-0.35562	0.393045	0.785229	0.0323215
0.193711	-0.629065	1.46304	-1.14224
-0.204433	-0.191475	0.128071	0.212269
-0.261432	0.155232	-0.0778382	1.1578
0.236748	0.167584	0.0934531	0.189815
0.114195	-0.211161	0.0634327	0.609519
-0.221648	0.326817	-0.067303	0.941718
-0.248815	0.422988	-0.0816331	0.528243
-0.057848	0.279963	-0.503453	0.795529
-0.109348	0.0918176	1.46512	-1.24673
-0.705175	0.422498	-0.658534	0.993626
0.150949	0.306283	0.201223	1.25367
-0.757656	0.811507	0.600392	-0.248624
0.242491	0.13311	-0.853121	0.3852
-0.0949571	0.373121	1.34347	-0.955175
-0.556804	0.301979	0.61214	-0.45953
-0.228716	-0.00351401	0.612736	-0.541091
-0.631989	-0.0522428	0.864101	-0.606467
-0.103901	-0.112085	0.707323	-1.04614
-0.566437	-0.132015	0.86651	-0.636878
-0.124213	0.0749575	0.137281	0.251197
-0.393817	0.0909329	1.02142	-0.9177
0.0607463	0.399715	0.464927	0.45885
-0.196592	0.386218	-0.724757	0.12577
-0.300059	0.336204	0.831588	-0.00964531
0.10921	0.18155	0.325805	0.573746
-0.0260871	0.736607	0.137347	0.0133119
-0.187888	0.22481	1.43324	-1.73856
-0.325397	0.512802	0.74778	-0.605559
-0.34552	0.802734	1.16122	-0.956409
0.0598101	-0.331555	0.564269	-0.379593
0.459863	-0.428714	0.874214	-0.719448
-0.58157	0.0701959	0.396291	0.27495
-0.366083	0.724728	0.914675	-0.523074
-0.192641	0.303026	1.12961	-0.81797
-0.020766	0.0305162	0.296952	0.329219
0.200608	-0.319026	0.190382	0.205248
-0.374972	-0.135124	0.260827	0.523948
-0.127746	-0.17069	0.28539	0.653488
0.262515	-0.185901	-0.238018	-0.50084
-0.0211476	0.276802	1.05845	-1.15849
-0.274393	-0.0216227	0.340304	-0.0270069
-0.231944	0.41482	0.24087	-0.256076
-0.68444	0.80225	0.880717	0.0356482
-0.19973	0.441731	1.06956	0.144291
-0.407619	1.16639	0.0955562	0.211035
-0.370876	0.628801	0.253599	-0.61024
-0.0893117	-0.0677279	0.300713	0.20251
-0.209275	-0.314554	0.247302	0.416556
-0.225867	0.685467	-0.00649396	0.850364
0.506253	0.0529298	0.876383	-0.37024
-0.378357	0.228208	0.325849	0.117747
0.0239877	-0.374144	0.222896	0.298226
0.0493775	0.252328	0.055672	-0.365392
0.0267265	0.231801	0.345179	0.247983
0.0110355	0.394629	1.05965	-0.647346
0.144455	0.00367659	0.201221	1.32804
-0.204252	-0.121798	0.930569	-0.695176
-0.0954796	-0.164033	0.246378	-0.272147
0.271019	0.327277	0.452285	0.547971
-0.137879	-0.0822259	-0.296209	1.6318
-0.363362	0.2201	0.332353	-0.107177
0.258252	0.191301	0.564269	0.515795
0.401417	-0.340342	0.921899	-0.964872
-0.260406	0.235404	0.0882047	0.139841
-0.38612	0.0664303	-0.694206	1.74062
-0.0699501	-0.351511	0.525614	-0.0573048
0.0123001	0.226158	0.698368	-0.0256272
-0.305306	0.48333	0.245295	0.780254
-0.122911	0.300374	-0.156407	0.574694
0.160843	0.486082	0.71599	-0.702589
0.0784107	-0.318889	1.18922	-0.526495
0.253878	0.154149	-0.158218	1.48303
-0.0369751	0.555974	0.808108	-0.860537
-0.100207	0.085959	0.163289	1.05986
0.0760404	-0.119004	1.45654	-1.50232
-0.363017	0.277473	0.72954	0.0117023
-0.0492137	-0.303864	-0.391135	0.522522
-0.0366639	-0.0786269	0.859316	-0.635729
0.0149638	0.367692	-0.560096	-0.0154325
0.363453	-0.438968	1.86565	-1.56238
0.11401	-0.48118	0.652775	-0.399758
0.258107	-0.257511	-0.191383	1.08255
-0.254453	0.444597	-0.125704	0.135546
-0.0416098	-0.00185618	-0.650213	0.810757
0.168911	-0.365637	0.337587	-1.06096
0.0833602	0.425394	0.894344	-0.618086
0.0567284	-0.288813	0.891969	-0.786054
0.0744008	0.171904	-0.149785	0.632505
-0.30951	0.183682	0.471379	0.31647
-0.568989	0.283972	0.400086	0.56312
0.103963	-0.233227	1.25786	-1.35884
-0.414232	0.123189	0.542595	-0.0373804
-0.314163	0.683661	-0.60781	0.606538
0.00430617	-0.262601	0.292434	0.420401
-0.00256452	-0.266486	1.03894	-1.07986
-0.132901	-0.183771	0.0953443	-0.147427
-0.313182	0.449976	0.236055	0.219037
-0.257941	0.540134	1.20367	-1.34705
-0.502761	1.02572	0.600396	-0.697856
-0.201165	0.148095	0.745844	-0.11577
0.0677841	0.205641	-0.434114	0.448801
-0.0400716	0.460054	0.713916	-0.754089
-0.260777	0.353103	-1.2591	0.77432
0.126176	0.369645	0.416162	-0.498864
-0.0305962	0.159411	1.10388	-1.1022
0.722197	0.249586	0.246378	0.279094
-0.167009	0.349511	0.772705	-0.884367
-0.0954541	0.644602	1.20367	-1.63787
0.601368	0.0705589	-0.515543	0.905161
-0.524371	0.604478	-0.240129	1.28963
-0.150787	-0.27888	0.404805	-0.369579
-0.0626529	-0.218717	0.249989	0.372439
0.00459398	0.290223	1.01402	-0.0869179
0.0884146	0.350882	0.549099	-0.0212197
0.0519376	0.430845	0.14162	0.021759
-0.222028	-0.498625	1.0664	-0.0572537
0.20375	-0.216717	0.412548	0.298226
-0.116217	0.320117	0.222896	1.04167
0.413159	0.490179	-0.133115	0.795885
-0.042752	0.150808	1.40958	-1.50232
-0.170713	0.182605	-0.0800312	0.681587
0.195311	-0.612995	0.994871	-1.04003
0.19183	-0.158655	1.28314	-0.944707
-0.0171823	-0.124821	0.380033	0.650158
-0.217616	0.383471	-0.0242553	0.418373
0.00640882	0.141336	1.10794	-0.218751
0.0914536	0.231324	0.148841	0.530524
0.0842622	-0.616416	0.486605	0.452879
-1.00165	1.19801	0.4689	0.28426
-0.499019	-0.0702455	0.919191	0.294716
0.108275	-0.160489	1.09168	-0.248936
0.138832	-0.399333	0.644646	0.309801
0.084796	0.397553	0.281727	-0.390489
-0.929906	0.475307	-0.693934	0.468733
0.179016	0.148112	-0.631348	1.31061
-0.0148149	-0.101408	1.32649	-0.403398
-0.674668	0.102491	0.184966	1.05325
-0.0275404	0.571337	-0.751428	1.24326
0.374522	-0.140998	0.145309	-0.112887
0.119084	0.0112244	1.50061	-1.51168
-0.455897	-0.0300933	-1.20324	0.656951
-0.420869	0.754052	0.918285	0.0038581
0.32148	-0.226425	-0.165441	0.376609
0.262527	-8.78418e-05	0.577275	-0.0977302
0.795484	-0.410172	0.983314	-0.387091
-0.0990184	-0.0208586	-0.677114	-0.229135
-0.0992642	0.185176	0.343912	-0.104862
-0.0579023	0.475388	-0.259366	0.849927
-0.0634651	-0.397394	1.25244	-1.32346
-0.366776	0.43395	0.843328	-0.254458
0.195865	-0.0687881	0.437472	0.414354
-0.136852	0.395703	0.262719	-0.108411
0.0526257	0.36133	0.396291	0.702807
0.429715	-1.0221	0.114006	0.746256
0.0230339	-0.214874	-0.016814	0.590244
0.395626	-0.107965	-0.478999	1.37079
0.0688496	-0.249067	0.178522	-0.0727373
-0.244011	-0.0104844	0.381845	0.132
0.187962	-0.0364758	0.731343	-0.152907
0.197406	-0.288682	0.687093	0.532538
-0.102484	0.148052	0.0567248	0.140227
-0.154056	0.444497	0.713282	-0.785048
0.456242	-0.0104324	0.116331	0.656694
0.172605	-0.0767925	0.000730411	0.967289
0.377556	-0.00731854	0.30779	-0.232255
0.304249	-0.0865187	0.799441	-0.979558
-0.176754	-0.228493	0.834298	-0.0125389
-0.245079	0.194363	1.20548	-1.05623
0.162419	-0.413432	0.875454	-0.681904
0.00451608	0.280212	0.201221	0.115865
-0.413048	0.622493	-0.121282	-0.165716
0.326181	-0.153311	0.791851	-0.935499
0.278817	-0.100446	0.624475	0.133762
0.24219	-0.190233	1.31421	-1.22981
-0.252442	0.179987	0.206639	0.730906
0.542025	-0.0112326	0.494046	-0.684142
-0.604396	0.0278184	-0.388505	2.03293
-0.126879	0.154821	-0.401228	0.325729
0.372347	0.235741	0.333074	0.0619857
0.383313	-0.249383	0.564269	-0.0216567
0.336883	-0.272106	0.482988	-0.256496
0.230165	-0.19191	-0.0654956	0.950022
0.38457	-0.357183	1.36623	-0.53546
0.0896572	-0.505342	0.682127	0.286652
0.151168	-0.149357	0.839717	-0.753091
0.108969	-0.221919	0.159679	0.6758
0.604173	-0.130949	0.29334	-0.116624
-0.0492735	0.623377	-0.0491187	0.660634
0.0397195	0.140334	-0.710219	0.754197
-0.200527	0.31942	0.655937	-0.425864
0.369321	-0.322771	-0.52023	0.824891
-0.136019	0.517009	0.076591	0.456175
0.463767	-0.290831	0.254324	0.281946
0.293324	0.0228496	0.190382	0.499488
-0.179364	0.178886	0.466993	0.255071
0.0399905	0.341053	0.302628	0.043298
-0.0816642	0.217579	0.388162	-0.108411
-0.787721	0.112886	0.72954	-0.549772
-1.00069	0.914222	-1.06436	-0.307044
0.589402	-0.13159	0.844685	-0.232007
0.114838	0.223179	0.0109662	1.03263
-0.499691	-0.056618	-0.358715	0.532735
-0.0895512	-0.158532	0.396291	-0.0754892
0.114065	0.134885	0.247821	0.377162
-0.0578851	-0.18229	-0.131482	0.795374
0.115269	-0.534833	-0.555574	-0.940849
0.182088	-0.358501	-0.712012	0.80476
0.371367	0.146868	0.132135	0.667055
-0.120382	0.270281	0.538982	-0.867289
-0.187985	0.36084	-0.481166	-0.0595686
0.00245605	0.336894	0.336687	0.885961
0.0130909	-0.07233	1.39332	-1.07254
0.232931	0.343605	-0.0618829	0.737701
0.0889889	-0.0923705	-0.242565	0.768098
-0.148472	-0.451468	-0.218575	0.664098
0.104862	-0.345741	0.831588	0.0280993
-0.432855	0.182688	0.730439	-0.774438
0.434898	-0.358398	0.932737	-1.23167
0.112017	0.0712582	-0.612479	0.398375
-0.445102	0.329049	0.580722	0.219697
-0.0738357	0.0422448	0.263563	0.0381534
-0.243676	0.129881	0.621346	0.107716
-0.17074	0.330109	0.564556	0.371666
-0.477131	-0.038842	0.632902	0.216822
-0.011784	0.358636	0.221812	-0.157475
0.133314	-0.380147	0.253537	0.356888
0.0317187	0.37187	-0.0782673	0.565417
-0.174057	-0.0544929	-0.202164	0.166539
-0.135647	0.148015	-0.243949	1.3677
-0.125228	-0.101793	0.846037	0.0210537
-0.445136	0.824496	0.560656	-0.0575034
-0.205409	-0.512025	0.353848	0.848544
0.376858	-0.152154	0.677157	-0.55707
0.179935	0.171437	1.54558	-1.20726
0.350606	0.109457	0.35144	-0.00138285
-0.292498	0.457799	1.35539	-1.06096
0.787173	-0.230179	-0.31092	0.611885
0.0886406	0.206041	0.0431771	0.590538
-0.38939	0.617695	0.245365	0.554032
-0.0121724	0.472875	0.150645	0.184865
0.049633	-0.374391	0.0281782	1.2398
0.0507582	0.563218	0.207092	0.418255
0.000460336	-0.247951	0.336687	0.00414435
0.217953	-0.2819	1.26689	-0.958044
-0.150013	0.311724	1.52156	-1.31531
-0.0293611	0.155963	-0.125704	1.05325
0.308298	-0.605671	0.771986	0.122042
0.49655	-0.354073	0.488923	1.00678
0.0210657	-0.00775182	-0.254204	0.207009
0.153532	-0.0715718	0.412548	-0.119985
-0.0520687	0.162672	0.499245	-0.0473899
-0.355736	0.455099	-0.800322	1.65343
-0.521561	0.271533	1.03027	-0.964622
-0.0417338	0.14376	0.519836	0.0635034
-0.0327451	-0.265459	0.254324	0.202933
-0.425939	0.232228	0.316305	0.266194
0.00721901	0.346913	0.0422713	0.782154
-0.159403	0.0066818	0.481057	-0.138229
-0.0364231	0.40972	0.824365	-0.731743
-0.110511	-0.274858	0.396291	0.315588
0.0839749	-0.0690835	-0.14712	0.679221
-0.180749	0.116006	0.846401	0.290099
0.181588	-0.325448	0.531759	0.0862269
-0.684233	0.570121	-0.34335	0.64519
0.198964	-0.331208	0.654578	-0.129322
0.427096	-0.379273	-1.06829	0.365706
0.354955	0.0734101	0.138003	0.263375
-0.057654	0.0409443	0.0802048	0.838353
-0.193931	0.343481	1.22715	-1.63015
-0.273845	0.326846	0.602199	-0.793729
-0.0101468	-0.444557	1.68593	-1.70564
-0.0482614	0.202383	0.644646	0.0284634
-0.207819	0.522267	-0.355148	0.791731
0.172992	0.0200317	0.388167	-0.302394
0.0201682	0.432719	-0.0673905	0.328044
-0.0482724	0.189077	0.361071	-0.401687
0.372254	-0.231788	0.650971	0.360958
0.0343351	0.199534	0.732074	-0.71335
-0.235389	-0.338086	0.56156	0.503822
-0.648155	0.414343	0.0844356	0.423527
-0.1785	0.0567033	-0.220351	0.193465
0.0267566	-0.00463235	-0.472493	-0.236113
0.18377	0.300483	0.553046	0.036844
0.349101	-0.161462	-0.130519	0.458893
-0.158685	-0.0631333	1.41247	-0.912196
-0.187996	0.188861	0.788692	-0.300588
-0.00969454	0.0861501	-0.0241941	0.537502
-0.376825	0.382302	1.20367	-0.869218
0.30781	0.0578771	0.948991	-0.726112
-0.167987	0.438379	0.709487	-0.470836
-0.271468	0.199362	1.48724	-0.156766
-0.734475	0.836287	-1.14802	1.36401
0.292088	-0.0109209	0.130779	0.802756
0.0950454	-0.10446	0.700639	-0.342347
-0.121481	0.0625202	-0.299101	0.650431
-0.283152	0.958849	0.744891	-0.00964531
0.362981	0.348422	1.21613	-1.31532
0.155233	0.756916	1.17263	-1.07464
0.589213	-0.143283	-0.157612	1.31633
-0.231215	0.434666	0.369539	-0.0427717
0.195836	0.0702913	0.443704	-0.276815
0.107783	0.264096	1.19066	-0.810035
0.0786851	-0.103955	1.12058	-0.42742
-0.702626	0.231053	0.633357	0.0561205
0.0765986	-0.0166205	1.71031	-1.93211
0.136261	-0.0976448	0.376426	0.671505
0.163728	-0.242491	1.46738	-1.21194
0.238317	0.0416502	-1.15109	0.33556
-0.314602	0.480234	-0.743185	1.00953
0.185515	0.216634	0.00976481	0.123971
0.051164	0.168173	1.11372	-0.79058
-0.291359	-0.153684	0.121976	0.251582
-0.121836	0.57611	-0.37207	1.38782
-0.412037	0.86348	0.11633	0.133617
0.0778951	0.249932	-0.685709	0.820991
-0.575382	0.125932	0.641935	-0.168156
0.473025	0.481199	1.02718	-1.03338
-0.346687	0.708503	-0.264424	-0.513514
0.124226	0.18396	0.0729809	1.02979
-0.189553	0.643018	0.242761	1.11909
-0.111641	0.21044	0.123684	-0.171444
0.561811	0.184028	2.81842	-2.79168
0.369245	-0.295971	0.462476	-0.246003
-0.102608	0.769681	1.00065	-0.583902
0.563231	-0.6049	1.07796	-0.756486
-0.0282381	-0.56107	0.302369	0.752614
-0.338225	0.258667	0.610781	-0.899494
0.207728	-0.0205828	0.660903	-0.230326
0.679	0.00450712	-0.440702	1.32357
0.172154	-0.126207	1.53601	-1.92053
-0.286664	-0.461523	1.24186	-0.761688
-0.0160191	-0.11931	0.893002	-0.893241
-0.358733	0.37338	-0.167245	1.04167
-0.361033	0.241616	1.1549	-0.829326
0.0676775	0.0255917	-0.523248	0.679247
0.346831	-0.091071	-0.103669	-0.00634033
-0.0524122	0.0701875	-0.371348	0.922432
-0.00769457	0.575813	0.706958	-1.21001
-0.0742298	-0.186115	0.182449	0.176044
-0.221911	0.356148	0.703648	-0.176888
0.432694	0.33853	0.317722	0.847034
0.297929	-0.169857	-0.316077	0.812066
0.0648821	-0.384971	-0.0124279	0.343834
-0.44215	0.452631	0.592267	-0.170269
0.232831	-0.0142824	0.176365	0.0691995
-0.573268	-0.0176699	0.918285	-0.778296
0.238495	-0.256315	0.665417	-0.503346
0.146741	-0.0448041	1.1484	-0.747227
-0.162481	0.395431	0.824365	-0.621403
0.374832	0.3645	0.795465	-0.415659
-0.568623	0.594982	1.05845	-1.11045
-0.478289	0.182392	0.703709	-0.0316878
0.125179	0.508124	0.886677	-0.741516
-0.133748	0.0576471	-0.0931896	-0.0386665
0.170743	-0.132859	0.873132	-0.343559
0.336602	0.0327872	-1.3756	1.38247
0.220141	-0.0333255	-0.146474	-0.185829
-0.159007	0.495019	0.245652	0.298524
0.011267	0.180449	0.118138	-0.379375
0.320305	-0.159141	0.325334	0.482714
-0.590392	0.668461	0.439642	-0.0572537
-0.162519	-0.237492	-0.385795	-0.0967088
-0.132356	0.504327	0.363522	0.575602
-0.318742	0.740982	-0.194337	1.10151
0.026029	-0.37394	0.57601	-0.857643
-0.0684554	0.396283	0.791592	-0.828634
0.013871	-0.0430599	0.111812	0.211269
-0.336174	0.192859	-0.715429	0.408567
0.0549816	0.0431129	0.61942	-0.893643
0.185821	0.0812342	0.317722	0.645566
-0.628346	0.612483	0.762322	-0.385474
0.672355	-0.965966	0.175936	0.0426951
-0.28709	0.327301	0.588352	-0.0864205
0.055992	-0.263899	0.697025	-0.157177
-0.499808	0.12873	0.634714	-0.0154325
-0.102843	-0.384936	-0.0588683	0.110687
-0.290843	-0.601283	1.0533	-1.23371
0.325806	0.0142766	-0.326555	0.802693
-0.114822	0.343724	0.629294	-0.478219
-0.297232	0.172558	-0.316261	-0.317517
-0.0611737	0.474948	0.152452	0.718676
0.0722286	-0.226718	0.253599	0.849927
-0.239093	0.168674	-0.106558	0.425928
0.427417	-0.537656	1.58297	-1.56817
0.0350012	-0.239021	-0.394826	0.528056
-0.0595791	-0.103753	1.40958	-1.67851
-0.189461	-0.0604782	0.000730411	0.772509
-0.00308562	-0.247931	0.486603	0.402779
0.655608	-0.128896	0.149361	0.888801
0.19423	0.151523	-0.530291	0.35346
-0.330615	-0.311421	2.1429	-2.48973
0.0767128	0.157268	0.106488	0.460864
-0.377704	0.0991706	-0.172664	0.564027
-0.0612005	-0.088288	0.206639	0.76694
-0.302256	0.189472	0.202666	0.590178
-0.310719	0.246944	0.681674	-0.660935
0.309892	-0.138032	0.84676	-0.141021
-0.105224	0.426405	0.561558	0.411988
-0.185336	0.678719	-0.181331	1.22295
0.0482327	-0.00675355	0.82346	-0.0416027
0.0560534	-0.522664	-0.378573	0.890693
0.876344	-0.648751	0.705154	-0.439432
0.152535	0.343528	1.18741	0.640821
-0.142169	-0.0627596	0.442996	0.0906024
-0.242349	0.225724	0.183419	0.263713
-0.36248	0.174683	0.494911	-0.0131347
-0.471178	0.460576	-0.304517	1.5373
-0.136939	0.269715	0.52092	0.19412
-0.027104	0.508085	0.0352125	0.932577
0.445651	-0.263981	0.325847	0.16912
0.179378	-0.105596	0.410379	0.384481
0.0812852	-0.662	0.956578	-0.605559
-0.229928	-0.32905	0.0646716	0.344099
0.38626	-0.104752	0.144328	0.427062
-0.196329	0.365385	0.211889	-0.666138
0.0265845	0.180423	0.451684	-0.377351
-0.316347	-0.331811	0.945381	-0.13934
-0.218906	-0.160335	0.260827	0.193673
0.499311	0.186685	-0.0124279	0.400112
0.34478	-0.281331	1.04472	-1.06096
-0.483992	-0.251956	1.07207	-0.702495
0.0138589	0.325403	0.52092	0.0619857
-0.442393	0.385802	-1.18956	1.18493
0.390846	-0.543345	0.393585	-0.321223
-0.828605	-0.0284718	1.21993	-0.979558
-0.00413898	0.112465	0.906729	-0.778631
-0.218628	0.568878	1.26111	-1.46513
-0.409793	0.224582	0.728275	-0.0103828
-0.347184	0.454886	0.679868	-0.439432
0.744492	-0.672042	1.08392	-0.807643
-0.117661	0.188636	-0.156407	-0.0851345
0.166694	-0.476568	-0.203971	0.637048
0.491783	0.0545383	0.302824	0.110468
-0.114256	0.195478	0.557045	-0.463017
0.130154	0.162069	0.57601	0.168468
0.328316	-0.226638	0.52234	-0.289124
0.0530457	0.0747923	-0.321678	0.211425
0.949695	-0.592533	0.521126	0.382157
0.0703039	0.0980642	0.941604	-0.295951
-0.358712	0.428262	0.741277	0.0660623
-0.136478	-0.26449	0.945381	-0.224538
0.0332382	0.0352847	0.607259	-0.129219
0.0809138	0.0736203	-0.634767	-0.143242
-0.0245523	0.264602	0.566078	0.262553
0.142153	-0.305132	1.41716	-0.750197
-0.0742384	0.358507	0.627667	-0.140896
-0.613005	0.59604	0.175034	1.22515
-0.0197735	-0.58185	0.602199	-0.695169
-0.0173264	-0.15306	0.797272	0.575851
0.655603	-1.00937	-0.746419	0.7087
-0.170771	0.240696	1.23862	-0.467325
-0.142187	0.244132	0.667223	-0.606716
0.294142	0.209901	0.447768	0.647264
-0.527568	0.186528	0.538982	0.172737
0.547003	-0.289864	-0.0500817	1.04865
-0.0770952	0.0495773	0.643022	-0.97804
0.31906	0.077875	1.05195	-0.233798
0.202669	-0.334208	0.522727	-0.605098
0.0139271	0.294502	0.213862	0.211035
-0.0544477	-0.0944857	1.99479	-2.55943
-0.443006	-0.166633	0.390378	0.0130512
0.269172	-0.24383	0.461701	-0.169809
0.0724899	-0.270954	0.160474	0.825242
-0.618315	0.3322	0.417969	0.205903
-0.0510105	0.31616	0.517306	-0.344652
0.101195	0.0783478	-0.0877705	-0.511063
-0.15558	0.151788	0.365588	0.333077
0.141412	-0.358601	1.35593	-0.728708
0.220634	0.199913	1.5044	-1.16841
0.406222	-0.287595	0.197867	0.302378
-0.335392	0.174866	0.618457	0.826779
-0.0308248	0.155737	0.507374	-0.755984
-0.176539	0.233551	0.618457	-0.0706239
0.027288	0.483063	1.14484	-0.647711
-0.439653	0.30301	0.862296	-0.403398
-0.386641	0.881186	0.118138	-0.863431
-0.338297	-0.513077	1.3301	-0.288453
0.022149	0.496664	0.299296	0.0982847
-0.0174693	-0.147902	0.929123	-0.186794
-0.53402	0.559063	0.470346	-0.497559
0.124658	-0.281023	0.860487	-0.750415
-0.0749651	-0.0561647	0.610328	-0.381368
-0.50733	-0.562581	0.520405	-0.490597
0.188663	0.0470018	0.183159	0.280737
0.0832333	0.00703719	0.327654	-0.526623
0.0204553	0.338509	-0.462312	0.22528
-0.482807	-0.223297	0.340856	0.936587
-0.243927	0.679848	0.634714	0.480198
-0.0131133	0.153814	0.417454	-0.629569
0.222603	-0.231583	-0.0353914	-0.128885
0.240195	-0.443755	0.343912	0.718676
-0.0161479	0.0411179	0.422226	-0.285936
0.0341642	-0.574148	0.175936	0.440524
0.0238372	0.495203	0.791851	-1.07254
0.372999	0.0121398	0.900226	-0.0641983
0.368353	0.143431	0.948993	0.0321759
0.0170808	-0.133517	1.17115	-0.212964
0.442317	-0.0829139	0.0376309	0.525575
-0.224055	0.00350875	0.308118	0.38377
0.108161	0.531577	1.38357	-1.61505
0.409672	0.686113	1.26111	-1.29322
0.521819	-0.1747	-0.0281671	1.06569
-0.11582	-0.0128311	0.619744	-1.20867
-0.19812	-0.182389	1.61549	-1.92632
0.217994	0.387464	-0.39483	0.849927
-0.0526758	0.363625	-0.0618399	1.00728
-0.240376	0.138771	0.589556	0.181475
0.235718	0.123537	-0.0116515	1.28065
0.0371839	0.606317	1.53601	-1.71722
-0.737718	-0.00542687	1.13503	-1.00283
0.303449	-0.388269	-0.646793	0.937119
-0.1329	0.210869	-1.90008	0.401677
-0.509396	-0.0714423	1.04256	-1.05546
-0.141408	-0.0642511	0.54139	0.551246
0.0519658	0.0775592	0.170215	0.0871701
0.30225	0.272837	1.62993	-1.66961
0.155669	-0.132996	0.808108	-0.686282
0.260435	0.0588717	0.0701521	0.218111
0.28455	-0.146174	0.804313	0.201737
0.374098	-0.440577	-0.061581	0.59329
-0.650495	0.246079	1.31761	-1.23747
-0.186114	0.647404	1.36081	-1.52613
0.356941	0.274738	0.481184	0.527744
-0.0599412	-0.0222794	0.943577	-0.448112
0.32637	-0.674027	-0.439985	0.82656
-0.47542	0.602157	0.197972	0.869757
-0.404151	0.420618	1.61549	-2.55943
-0.0783333	0.175753	0.0868888	0.826779
-0.0221257	-0.653091	0.0244896	-0.155929
-0.0737233	-0.0458679	0.170517	0.193673
0.310452	0.0825196	0.588111	-0.127837
-0.110131	-0.0187714	0.560656	0.157702
-0.573839	0.326887	1.00679	-1.14224
0.186106	-0.345204	0.284953	0.016378
0.347836	-0.185961	0.445578	-0.463205
0.0690507	0.271721	0.286114	0.338865
-0.567335	0.902661	1.93699	-2.55943
-0.246272	0.486621	0.87042	-0.598254
0.424867	-0.49186	1.02546	-0.6358
0.319314	-0.0833397	1.00434	-0.553127
-0.134469	0.30778	0.187224	0.368301
0.163246	0.016544	0.722856	0.0542695
0.0231351	-0.216895	0.918285	-1.0571
-0.428394	0.451758	0.687093	-0.774438
0.0855224	-0.148359	0.585942	0.62346
-0.187156	0.0480804	-0.124979	0.697843
-0.0751055	-0.402176	-0.507071	0.66305
-0.0257023	-0.0828911	0.236264	0.107716
0.1432	-0.559493	0.571044	-0.124326
0.0304899	-0.428388	0.726226	-0.668835
-0.421607	0.55877	0.707561	-0.0880707
-0.00935516	-0.0854478	1.1148	-0.814665
-0.142144	0.0197046	0.126867	0.433269
-0.130098	0.0882863	0.950437	-0.403449
-0.476726	0.537528	-1.83972	1.04757
-0.286371	-0.135184	0.746955	0.140543
0.201359	-0.18069	-0.165076	1.65786
-0.253591	0.747963	1.11336	-0.71824
-0.329363	-0.186394	0.590459	-0.596282
-0.135703	-0.286592	-0.548614	0.488502
0.258497	-0.32802	0.166385	-0.324688
-0.26974	-0.239691	1.57394	-1.79656
-0.379846	0.0963067	0.744891	-0.224538
0.296965	-0.24329	0.214548	0.586201
0.483994	-0.509111	-0.947527	1.39404
0.189689	-0.399883	0.0709797	-0.0585874
0.105416	-0.136904	0.176385	-0.0332622
0.167439	-0.137587	0.489821	-1.2533
0.307614	-0.496789	-0.363092	1.04333
0.244329	0.0515764	-0.400246	-0.0690465
-0.370374	0.815865	-0.530294	0.134054
-0.0285443	-0.545528	1.30662	-1.50232
-0.28602	0.244571	1.03027	-1.70564
0.0951368	-0.535117	0.150907	-0.104195
-0.0749429	-0.117442	1.28856	-0.933133
0.5714	-0.293015	-1.3756	0.62346
0.242769	-0.173015	0.840619	-0.0638368
-0.556547	-0.0896323	-1.36075	0.717851
-0.0132293	-0.374409	1.24521	-0.648538
-0.0804942	0.47482	0.900226	-0.343778
-0.0647899	0.0490891	-0.805614	0.77058
-0.0677995	-0.0207366	0.2527	0.199788
0.107311	-0.0481553	-1.52729	0.414673
-0.032695	-0.128982	0.0560812	0.691527
-0.058163	-0.464329	0.846814	-0.516592
-0.385698	0.528247	-1.87039	1.23601
0.153071	-0.0528128	0.593942	-0.00415959
0.895541	-0.399292	1.10794	-1.13645
0.0729192	0.108218	0.861752	-0.900622
-0.0195479	0.0209014	0.0692261	-1.027
0.105341	-0.00168404	-0.863156	0.696744
0.0403582	0.243741	-0.23072	-0.48112
-0.0007377	0.267726	0.795284	-1.06294
-0.0653984	0.0690431	-1.23706	0.554169
-0.574776	0.847808	0.293341	1.31244
-0.135391	0.570964	0.0427836	-0.576716
-0.185372	-0.15716	-1.80368	0.976548
-0.234958	-0.477106	-0.618073	1.33326
0.243794	-0.0815134	-0.78428	0.674366
0.180129	0.161198	-2.01009	1.57042
-0.239293	-0.263454	0.210609	-0.815456
-0.167949	0.0784858	-0.527258	1.20201
-0.0136244	-0.159768	0.128071	-0.510342
0.106891	0.152492	0.648802	-0.523074
0.407303	-0.351948	-0.810451	0.461201
-0.324276	0.581553	0.308511	-0.203628
0.154241	-0.144166	-0.352561	0.0480155
0.262868	-0.381408	0.228312	-0.296606
0.0197638	-0.297761	1.75962	-2.85449
0.203145	0.134856	-0.767088	0.308774
0.162838	-0.129799	-1.07537	0.780492
0.239886	0.106601	-0.485861	-0.350002
-0.368671	-0.0772538	-0.75211	0.802316
-0.395267	-0.282945	-0.344118	0.0745202
0.0642055	-0.211622	-1.05043	0.898731
-0.481166	0.525029	-1.07216	-0.402896
-0.044608	-0.140798	-1.27048	0.621145
-0.271609	0.357014	-1.12894	1.05093
0.135014	-0.0363866	-1.64913	1.32533
0.250008	0.00202604	-0.193902	-0.391449
-0.168501	-0.715049	0.0164492	0.142171
0.14121	0.175151	-1.34115	0.65153
0.0410085	-0.321489	-1.47811	1.06159
0.00940505	-0.0209802	-0.40004	-0.26892
-0.138543	-0.159269	-0.0952546	-0.323481
-0.267638	-0.0661746	-1.18725	1.35624
0.302392	-0.231632	-0.805345	1.09325
-0.0300115	0.404297	-1.2867	0.129099
0.276864	0.235984	-1.11079	0.777481
0.59568	-0.691315	0.170881	-0.334113
0.0457074	-0.0910821	-0.915017	1.04115
0.127674	-0.361013	-2.68727	1.81415
0.293791	-0.379722	-0.528127	0.462246
0.302095	-0.317228	-1.03124	0.734544
-0.293387	0.0649674	-0.315066	-0.98519
-0.0302122	-0.298476	-1.39879	0.613903
-0.141742	0.428735	0.464528	-1.23603
-0.285938	-0.0149252	-0.476697	0.0280406
0.0939473	-0.190914	-0.814664	0.304992
-0.0770657	-0.135429	-0.648419	0.0146271
-0.0502435	-0.175203	-0.665111	0.175988
0.411477	-0.231113	-0.691337	0.598336
0.0575793	-0.523594	-1.61272	1.04028
0.0727063	0.0153411	0.740701	-1.05068
0.115479	-0.3607	-0.908515	0.602549
0.0344339	-1.04215	-0.333053	0.822149
0.45445	-0.341801	-1.8293	0.979639
0.0384418	-0.0276097	0.216393	-0.345372
0.00324262	0.119829	-0.836988	-0.545721
0.350338	-0.440648	-0.0161733	-1.27928
-0.0605256	0.0275646	-0.0577861	0.226158
-0.377149	0.235039	-0.770882	-0.857643
0.126405	0.0683596	-2.09454	1.01655
-0.0115167	-0.522687	-0.79472	0.666813
-0.146993	0.29572	-2.22524	1.04496
0.212496	0.368245	-2.0171	0.738379
0.0815871	0.277743	-1.37343	1.84363
-0.0974113	0.759793	-0.854111	0.20247
-0.385638	0.840005	-0.795806	0.70826
0.859179	-0.812674	-0.620963	0.256853
-0.228279	0.0341407	-1.73464	0.389307
0.392126	0.151428	0.313879	-0.436915
0.342442	-0.468167	-1.46566	1.8195
-0.226914	0.132935	-1.12634	0.632719
0.00625859	0.0666706	0.13403	-1.44893
-0.525976	0.0445542	-0.872544	0.541831
-0.458317	-0.144988	1.56293	-2.59886
0.311894	-0.0692581	-0.261202	-0.455466
-0.469902	-0.548359	-0.479353	-0.0542833
-0.233854	0.485089	-1.20762	1.32219
0.0199163	0.701291	-0.602414	-0.144002
-0.352235	0.0804682	-2.87363	1.17854
0.418018	-0.475905	-1.16536	1.3855
-0.242445	0.22383	-0.0101041	-0.542155
0.181378	-0.16701	0.169252	0.0310184
-0.679684	0.699708	0.143165	-0.334394
-0.234095	0.659238	-0.739176	-0.29721
-0.0922607	-0.0100164	-1.72358	0.863939
0.242525	0.40677	-0.912591	0.939106
0.176117	-0.0963213	-0.246248	-0.0317133
-0.0976219	0.31766	-0.340642	0.0216822
0.250447	0.0600134	0.641217	-1.1213
0.100787	-0.276804	0.63417	-1.30024
-0.271696	0.0472296	0.417101	-1.0367
-0.0775871	-0.114025	-0.227717	-0.176668
0.333735	-0.116156	0.494911	-1.74631
0.959642	-0.34383	-1.09773	0.515479
-0.0178925	0.550256	-0.621325	-0.160649
0.17543	0.364442	-0.469605	-0.463329
-0.0183577	-0.151492	0.226148	-1.04931
-0.657161	0.377986	-1.83396	0.651657
0.031973	-0.190845	-0.335221	1.04205
0.226899	-0.480749	-0.965949	0.021759
-0.229715	0.686889	0.426173	-1.17495
0.810909	-0.283929	0.333005	-1.02675
0.308332	-0.233162	-0.666301	-0.988316
-0.907616	0.513049	0.235902	-0.746069
-0.237412	0.165958	-0.716695	0.419693
0.59154	-0.296909	-0.850172	-0.22586
-0.0304272	0.095639	-1.59379	2.35992
-0.0592963	-0.369714	-1.65303	1.58882
-0.277386	-0.228165	-1.05482	0.439222
0.0812461	0.0924375	-1.35284	1.17408
-0.188436	-0.082035	-0.37207	-0.493508
-0.127749	-0.346332	-2.49947	0.501339
-0.173509	0.014241	-1.17316	0.878166
-0.0600578	-0.383971	-1.09402	0.325085
-0.415884	0.0791851	-0.445764	-0.226853
-0.73969	0.094972	-0.30542	-0.474308
-0.57782	0.0497891	-2.86898	1.17061
0.0709897	-0.328717	-1.57175	1.01555
0.0999032	-0.150131	0.121086	-1.02206
-0.13145	-0.360182	-0.765138	0.486507
-0.514254	0.113704	-0.304877	-0.387193
-0.182905	0.70627	-1.59823	0.974939
-0.492938	0.0980855	-0.187244	0.181018
0.135166	-0.350823	-0.76543	0.0841465
-0.172596	0.101631	1.03179	-1.75077
-0.0151901	-0.079383	-0.219914	0.0777316
0.00530676	0.147025	-0.243335	-0.346856
-0.651223	0.816258	-0.699509	0.0116631
0.0527154	0.00268533	-0.534766	-0.175467
-0.225087	0.225445	0.435399	-1.12538
0.166288	-0.120688	-0.524875	0.0365741
0.0240164	0.668752	-2.38867	1.12928
0.139065	-0.46151	-0.0339466	-1.01514
0.132167	-0.149656	-1.21218	0.0625928
0.288452	0.318439	-1.30407	0.661809
0.398656	-0.405938	-0.762861	0.943361
-0.234401	-0.128916	-2.31937	0.282126
-0.494672	0.274421	-0.280167	-0.0218834
-0.155812	-0.382033	-0.495615	-0.685729
-0.00995303	0.728849	-0.030697	-0.979635
0.368245	-0.135088	-1.33023	0.111909
-0.269806	0.362911	0.0321626	-0.263389
0.501024	0.0309575	-2.43448	0.816617
0.344872	-0.643669	-0.273234	-0.427595
0.0506738	-0.678089	-1.549	1.64106
-0.246255	-0.109053	0.17088	-1.15836
0.0291901	-0.056297	-2.15099	0.219188
-0.0788072	0.156999	0.661803	-1.91706
0.182032	-0.347845	-1.13068	0.240124
0.153317	-0.075652	-0.449737	0.235112
-0.445003	0.49063	-0.911115	-0.0721303
-0.0268653	-0.366554	-0.264238	-0.415049
-0.0327497	0.053277	-0.315174	-0.703482
0.0424217	-0.654614	-0.131913	-0.0950577
0.00415017	0.20529	-2.03862	1.47658
0.330391	-0.522065	-1.56633	2.23813
0.100718	0.0846625	-0.103306	-1.10042
-0.230442	0.149843	0.75934	-1.43825
0.551242	-0.707375	-1.94988	1.44487
0.131828	0.0405719	-0.157494	-1.13997
0.250272	-0.146342	-0.495812	-0.21462
-0.289391	-0.372803	-1.45731	0.687596
-0.0481551	0.409741	0.643925	-1.62084
0.386278	-0.43445	0.70949	-1.48825
-0.234968	0.128351	-1.78572	0.44697
0.461565	-0.461474	-2.23662	1.63502
0.49655	-0.178887	-1.52393	0.214769
-0.00105287	0.49037	-1.32477	0.145793
0.302535	-0.92837	-1.20275	0.16169
0.279436	-0.289492	-0.297293	-0.348845
0.0945208	-0.433342	-0.383989	0.574694
0.0915669	-0.275067	-1.04231	0.184807
-0.481348	0.415197	-0.200325	0.119844
-0.224124	-0.0986339	0.18193	-1.15594
-0.353374	0.085004	-0.40361	-0.909958
-0.103776	0.472849	-0.71453	1.05556
0.318895	0.170966	-0.797648	-0.229687
-0.515745	-0.0775872	-0.343892	-0.29119
-0.358489	-0.0649939	-0.605499	-0.0483344
0.161928	-0.302422	-0.227394	-0.231615
0.0104565	-0.36386	-1.0028	0.747766
-0.0426601	-0.212638	-0.287542	-0.600165
-0.371231	0.0894098	0.440726	-0.699749
0.380764	-0.0431742	-2.40514	1.06325
0.35221	-0.616894	-2.37769	0.478338
-0.0174675	0.290118	-2.01608	0.667596
0.285046	-0.467419	-0.55847	0.974233
-0.592219	-0.284066	0.00832025	-0.861116
-0.359052	0.361864	-1.33333	0.362116
0.0805713	-0.0401056	-0.675512	0.169044
0.110741	-0.238797	-1.41755	0.597341
-0.0482114	-0.27205	-1.49036	1.34649
-0.0184264	-0.191864	0.402578	-0.854171
-0.0359913	-0.136831	1.15004	-1.61924
0.349782	-0.394193	-0.353107	-0.895545
-0.272124	-0.178196	-0.242023	-0.941996
0.0240803	-0.155458	-0.994323	1.00483
-0.0166058	-0.223409	0.156791	-0.850137
-0.337358	-0.507843	0.0711751	-0.813507
0.0806495	-0.0167049	-0.536797	0.579324
0.0253286	0.13877	-1.03694	1.22628
-0.416327	0.190283	-0.39266	-0.435959
0.206812	0.00386703	-0.699354	-0.463367
0.534343	0.112803	-0.450099	0.417826
0.135661	0.148193	-2.49894	1.27979
0.804121	-0.347805	-0.908282	0.610519
-0.0590666	-0.089236	-0.229016	0.46312
-0.506077	0.302736	-0.110854	-0.638302
-0.378875	-0.220583	-0.190004	0.367247
0.0803932	0.381488	-2.73626	1.34249
0.603532	0.102573	0.0267419	-0.861116
0.182788	-0.32813	0.590824	-1.67424
0.00172414	-0.134551	-0.726455	1.50002
-0.0780489	-0.448665	-0.37207	0.562132
-0.240484	-0.196313	-0.726601	0.421375
0.0128698	0.159482	-1.10684	0.635034
-0.199371	-0.312726	-0.449477	0.201323
-0.0314423	-0.225464	-0.999276	0.201197
-0.571877	-0.0480537	0.218406	-0.716216
0.206147	0.62069	-1.03748	0.856872
-0.0709545	0.0984581	-0.736418	0.355835
0.310443	-0.370259	-0.392464	0.146236
0.0249461	-0.16775	0.821476	-0.398047
-0.301285	0.962892	0.166541	-0.879461
-0.203297	0.87463	-0.635219	-0.0785969
0.10642	0.749281	-0.878832	0.119304
-0.136317	-0.0888765	-0.221539	-0.585397
0.196203	0.21936	-1.44171	-0.531831
-0.443559	0.379112	-0.380737	-0.0891599
-0.142109	0.0490686	-0.301625	-0.104862
-0.169411	0.037558	-0.216226	-0.281743
0.2408	0.214408	-0.981989	-0.187288
-0.480564	0.198692	-0.437145	-0.369874
-0.043315	0.141101	-1.59374	0.946533
0.538617	0.0807585	-0.308719	0.352991
0.328265	-0.603356	-0.69965	0.376994
-0.117023	0.214843	-0.594882	-0.186725
0.188409	-0.361402	-1.03423	0.330002
-0.129074	0.490165	-0.970287	2.14978
-0.294392	-0.0294042	-0.155595	-0.412958
0.184803	-0.342683	-1.07519	0.386453
-0.166507	-0.165602	-0.347793	-0.0211687
-0.333781	0.562951	-0.347035	0.0222354
-0.081593	0.389171	-0.255026	-0.128219
0.210088	0.204584	-0.288188	0.105176
-0.0411062	-0.179494	-1.28023	0.683054
0.418169	-0.0946791	-1.69855	0.819047
-0.114257	-0.112364	0.828704	-1.59403
-0.0754952	0.00622238	-0.683563	0.589641
0.230722	-0.292746	-0.848907	0.377818
0.12064	0.199573	-0.791833	1.05606
-0.070928	0.260499	-0.0201275	-0.181483
0.633561	-0.132454	-1.18692	0.794123
0.20297	-0.0373494	0.792757	-0.981924
0.0894392	0.129742	0.0794115	-0.565831
-0.219068	0.0537325	0.104879	-0.761787
-0.072665	0.139115	0.744712	-1.50046
0.233164	-0.0604472	-1.58801	-0.0479942
0.177348	-0.145533	-0.450963	0.408829
-0.242647	0.455871	-1.58747	1.43022
0.182444	-0.402802	-0.729452	0.243456
0.372982	-0.25123	-0.622413	-0.219909
0.399131	0.376001	0.546931	-1.54556
-0.0698199	0.043842	-0.0263633	-1.12948
0.11745	-0.121133	-1.25097	0.0814661
-0.515285	0.298189	-0.726601	1.01284
0.147755	-0.103535	-0.578968	0.176771
-0.261678	0.111598	-1.81149	0.509765
0.506587	0.159547	0.179007	-0.445712
-0.679382	0.842871	0.215168	-0.954224
0.00517874	-0.158085	-0.448633	-0.0278172
0.102195	-0.754947	-0.654844	0.573093
0.334533	-0.471775	0.398243	-0.535569
0.496454	-0.294341	0.596131	-0.592133
-0.154686	0.503728	-0.836992	0.972889
-0.467358	0.178758	-0.515124	-0.0770836
-0.0426328	-0.364264	-1.3843	1.01746
-0.302577	0.261245	-1.06956	0.824395
-0.491213	0.0674115	-0.20978	-0.111173
-0.172515	0.128792	0.104927	-0.305
-0.210009	-0.350479	-0.429502	0.479702
0.282986	-0.0697846	-0.298374	-0.100232
0.150085	-0.2147	-0.06736	-0.399816
-0.215039	0.150716	-1.27265	-0.117092
-0.435275	0.210234	0.735499	-1.32231
-0.172195	0.113453	-0.608319	0.36585
0.0659223	-0.0629995	-0.225501	0.0361938
-0.180016	0.0155017	0.167193	-0.798762
-0.0369754	0.309133	0.446341	-0.358005
-0.350555	0.336904	-1.10453	0.511933
0.311828	-0.450543	-0.883303	0.0428331
0.289939	-0.272042	-0.141236	-0.441878
0.0917595	-0.0634918	-1.39944	1.34278
0.416335	0.297154	0.201439	-0.374632
-0.322303	-0.220926	-0.318098	0.222022
0.282435	-0.272212	-0.362315	1.04688
-0.0383366	0.0158312	0.150287	-0.246028
0.140179	-0.434199	-0.669009	0.958029
-0.0373843	-0.24412	-1.13545	0.457595
0.327775	-0.685598	-0.321134	0.62623
0.0445563	-0.188819	-0.755516	0.091259
-0.202239	0.0871278	0.020239	-0.675312
-0.594412	-0.104484	-0.55847	0.00962277
-0.105877	-0.293109	-2.70804	1.20892
0.0488777	-0.0841737	-0.46617	-0.0968399
-0.451322	0.363117	-1.58436	0.154587
-0.0218467	-0.0178791	-2.16673	0.616742
0.354069	-0.529634	-0.272044	-0.300819
-0.0930271	-0.254754	-0.412708	-0.66478
0.164207	0.334916	-0.434562	0.0628575
-0.170995	-0.514479	0.562649	-0.908779
-0.69874	-0.0248118	-0.732948	-0.262756
-0.538501	0.36945	-0.0252773	0.145279
-0.112305	0.329727	0.514418	-1.10123
0.209629	-0.156266	-0.258279	-0.64275
0.195546	-0.0788871	-0.286727	-0.564934
0.18348	-0.269744	-0.203763	-0.984435
-0.381726	0.454831	-0.904181	-0.107007
0.375967	-0.189935	-0.30163	-0.293134
0.592742	0.20917	-0.400248	-0.191606
0.306427	-0.436468	-1.09275	0.0178006
0.189166	-0.379454	-0.365566	-0.141717
-0.655114	0.270189	-0.268495	-0.344375
-0.163985	-0.101601	-0.698162	0.723846
-0.583836	-0.128012	-0.154006	0.0689498
-0.847184	0.715069	0.0121473	-0.394277
0.113283	-0.472762	-1.02014	-0.434689
-0.41244	0.217564	-0.743425	0.572515
-0.293213	0.121725	-1.11822	0.148933
0.120605	-0.233667	-0.127082	-0.425995
-0.389167	-0.125737	-0.232811	0.114334
-0.718352	0.468322	-1.13718	0.433348
0.302016	-0.177007	-0.309159	0.248473
-0.106595	0.0729251	0.024034	-0.421993
0.47813	-0.11684	0.0310784	0.0380552
0.289725	-0.209788	-0.385078	0.213004
0.116751	-0.108154	-0.3615	-0.575312
0.500033	-0.484939	-1.13085	-0.0765218
0.277794	-0.168542	-0.269659	-0.531635
-0.181226	0.250732	-0.784319	-0.358829
0.620208	-0.43824	0.417967	-0.350402
0.554296	-0.360248	-0.320918	-0.277764
0.0306064	-0.144199	-0.881821	0.22194
-0.0339787	0.314271	-1.21359	0.373955
-0.117616	0.583154	0.0549206	-0.783448
-0.343698	-0.117105	0.0691632	-0.395768
-0.413121	0.495675	0.118862	-0.628291
0.190346	-0.143304	-1.74894	1.15459
0.106032	-0.375601	-1.14097	-0.539602
0.272915	0.114866	0.928379	-1.52648
-0.230572	-0.293157	-0.44984	0.133627
0.151665	-0.520366	-0.521559	0.048541
0.0660099	0.00330296	-0.778468	0.749371
-0.0941379	-0.193175	-0.478664	0.259502
0.0342969	-0.317091	-0.884476	0.400304
-0.164045	-0.135953	-0.398566	0.544566
-0.408919	-0.0788382	-0.998735	0.451298
-0.549651	0.348029	-1.11109	0.543619
0.587368	-0.0367911	-0.00601607	-0.30421
-0.458531	-0.250172	0.652203	-1.58688
0.537355	-0.101868	-1.36365	0.403941
-0.338552	0.461548	-0.152383	-0.315116
-0.907051	0.0485306	-0.881063	0.0647565
0.151337	-0.0677063	-0.281577	-0.364017
-0.801455	0.272471	1.09934	-2.00261
-0.571124	0.723883	-1.39242	-0.184285
-0.376884	0.0673524	-0.618073	0.161742
-0.0199229	0.061933	-1.82086	0.523864
-0.138556	0.607746	-0.0815768	-0.793546
-0.32075	0.00225064	-0.191629	-0.293057
0.103739	0.173667	-0.283203	-0.45224
0.172623	0.472694	0.579949	-1.37962
-0.155697	0.0089803	0.482993	-0.597642
0.393626	-0.0775305	-0.199135	-0.169328
0.186275	-0.260166	-0.943916	0.100216
0.00531638	0.585379	-0.739995	0.752396
0.238111	-0.148515	-1.1292	1.1557
0.019976	0.303726	-0.264238	-0.605559
0.00481429	-0.0888069	0.273289	-0.659031
0.102515	0.0578398	0.489765	-0.962196
0.431091	-0.848919	-0.673076	-0.0119986
0.657286	-0.729721	-0.312626	-0.177385
-0.0916879	0.0102056	-0.907431	0.647133
-0.146113	0.324554	-0.636535	-0.0930357
0.142443	-0.0615744	-0.631623	0.0379631
0.273776	-0.350948	-1.57744	0.602549
0.0388217	-0.928195	-1.21494	0.522175
0.34903	-0.0249243	-0.934524	0.679339
0.18628	-0.230411	-0.339712	0.167202
0.260109	0.164825	-1.68392	0.681468
0.0512995	-0.561412	-0.689057	-0.0975242
-0.18125	0.0269992	-0.348227	0.19582
0.0108832	-0.179366	-0.398079	0.158125
0.645747	-0.358789	-0.286996	-0.235665
-0.241661	0.162566	-0.30423	0.175927
0.0873594	-0.375051	-0.631353	0.0862438
-0.135401	0.0379934	0.268684	-1.13247
-0.0431627	-0.225555	-0.211948	-0.335177
-0.0390027	-0.274256	-0.165891	-0.321452
-0.236337	-0.108022	0.324225	-1.08068
-0.157638	-0.319513	0.159337	-0.549474
0.417587	-0.448743	-0.391578	-0.0532963
-0.174194	0.192876	-1.54145	0.402739
0.294082	-0.322151	0.00145505	-0.132597
0.279329	-0.687904	-1.14929	0.705508
0.118451	-0.0643059	-0.80807	0.407636
-0.34852	0.439615	-0.417586	0.277054
0.281237	-0.860384	-0.75885	0.468035
0.0946608	-0.166765	-0.196235	-0.339696
0.0635871	0.0340746	-0.792867	0.433269
-0.811463	0.777183	-0.519457	-0.559108
0.204853	-0.75578	-1.24122	0.368366
0.592401	-0.415712	-0.617264	0.119067
0.208069	-0.634896	-0.303524	-0.501808
0.368839	-0.482769	0.0765948	-0.226629
-0.20819	-0.231355	-0.0681588	0.0820215
0.179295	-0.34686	-1.3548	0.890742
-0.203102	0.150701	-1.4022	0.944796
0.128957	-0.340555	-0.00734286	-0.560206
-0.0638357	0.0544889	-0.502884	0.210058
0.15568	0.0322413	-0.288623	0.360002
-0.250349	0.243018	-0.230967	0.386483
-0.176836	0.0735199	-0.470998	-0.154776
0.298214	-0.393432	-1.31878	0.0433821
-0.349252	0.541903	-0.178895	-0.56355
0.469381	-0.395342	-1.61884	0.753792
0.248801	-0.39321	-0.00775343	-0.959528
-0.0665119	0.644272	-0.18567	-0.318649
-0.0261117	-0.386134	0.0108638	-0.0170744
-0.356357	0.379315	-0.544595	-0.161706
-0.021862	-0.223237	-2.22414	0.765118
0.43982	-0.847196	0.04492	-1.22205
-0.186072	0.349217	-0.777815	0.592781
0.15395	0.0286178	-1.51215	1.0286
-0.000740656	0.03642	-1.40947	0.393022
0.133924	0.445434	-0.762317	0.272895
0.380328	0.0979978	-0.911202	0.248992
-0.132759	-0.6046	-1.79701	0.700732
-0.0488238	0.0273892	-0.848185	-0.0463998
-0.260738	0.143022	-0.335226	-0.380249
-0.113143	0.246315	0.191467	-0.758692
-0.287562	-0.390681	0.582297	-1.39267
0.242411	-0.00252304	0.122109	-1.21357
-0.331914	0.0281318	-0.687436	-0.0165899
0.232441	0.127481	0.650969	-0.62113
0.0918642	-0.220995	-0.387351	-0.133504
-0.0566014	-0.0425367	-0.509161	0.239978
0.550418	0.138594	-0.109746	-0.678881
-0.171955	0.0270412	0.0878777	-0.674563
0.309335	-0.212665	-0.551311	0.0226733
0.200911	-0.110841	0.0879731	-0.717729
0.174694	-0.521423	0.230483	-0.791784
-0.289725	-0.00851085	0.14541	-0.794912
-0.390601	-0.016421	0.255411	-1.2514
-0.0404717	-0.391862	-2.0628	1.52473
0.33048	-0.0752473	-1.08076	0.409962
0.094808	0.357348	0.585077	-0.786062
0.72252	-0.112323	-0.547633	-0.153705
-0.148761	0.157065	-0.23877	-0.294794
0.479713	-0.608178	-0.235847	0.0689587
-0.0658871	0.239443	0.634714	-1.91938
0.584008	-0.183507	-0.697186	0.12661
-0.303839	0.622827	-2.42709	1.14338
0.443549	-0.523483	-0.859142	-0.224323
0.161185	-0.228199	0.236708	-0.403735
0.040578	0.117326	-0.298403	-0.161811
0.255162	0.0800582	-1.31361	-0.224082
-0.336381	0.096349	0.109105	-0.888523
0.0110453	-0.563674	-1.48336	0.162952
-0.0591681	0.16014	0.0803097	-0.803047
0.179956	-0.115662	-0.256427	-0.368549
0.130656	-0.346655	-0.325829	-0.462894
0.266905	0.169161	0.0530238	-0.33484
-0.419413	0.144811	0.289431	-0.200651
-0.299045	-0.6072	-0.624578	0.140911
0.136657	-0.672869	-0.36936	0.686901
-0.0177869	-0.447022	-0.444679	-0.805329
0.40948	-0.764094	-0.801765	0.110031
-0.0993924	0.0545543	-0.12281	-0.147841
0.150329	0.0297008	0.190761	-0.595911
-0.14421	0.151222	-0.814526	0.400775
0.0429835	-0.658991	0.435851	-1.06667
-0.313427	0.315513	-1.29215	1.38666
-0.797343	0.258682	-1.08028	0.803553
-0.25877	-0.0139107	-2.09845	1.11269
-0.172274	-0.133817	-0.140872	-0.10148
-0.188024	-0.370183	-1.06589	0.639893
-0.196472	-0.258725	0.125364	-0.266229
-0.269207	-0.174437	0.365751	-1.15893
-0.0165721	-0.490015	-0.0296101	-0.587542
0.524187	-0.137144	-0.126947	0.123583
0.194522	0.13117	-0.624576	0.771017
0.0707439	-0.784291	-0.663954	0.156456
0.321179	-0.418326	-0.388599	-0.267555
0.183562	0.12581	-0.771316	-0.533568
-0.134403	0.182445	-1.0218	0.213713
-0.258817	-0.117247	-0.105671	0.0882421
-0.224169	0.370632	0.093717	-0.92086
-0.0582199	-0.273673	-0.968123	-0.216475
0.193909	-0.601739	-0.467083	-0.091471
0.374798	-0.708806	-1.48888	0.353164
0.0322412	-0.237521	-0.0141657	-0.634273
0.377624	-0.201386	-0.108546	0.0919501
-0.487643	-0.0185323	0.108862	-0.107177
0.0996145	-0.259388	-1.28015	0.152819
0.101477	-0.514636	-0.793834	-0.16649
0.172855	-0.253056	-0.336771	0.0678573
-0.214633	0.348653	-0.248525	-0.239662
0.333185	0.184694	-1.2804	0.782149
-0.0169282	0.265163	-1.1465	0.355835
-0.355687	0.385481	0.325853	-0.630052
0.0618995	-0.380783	-0.124979	0.195801
-0.64724	0.547456	0.500327	-1.1818
-0.0071571	0.0274986	0.616292	-0.519602
0.338019	-0.397533	-0.64842	0.447448
-0.506939	-0.391857	-0.155015	0.50778
-0.636188	0.494909	0.820032	-1.52497
-0.333822	0.200083	-0.392122	-0.868137
0.445331	-0.192407	-0.470328	-0.0340794
-0.259666	0.203201	-1.51163	0.441027
0.352913	-0.6735	-0.574392	0.536446
-0.0335992	0.0689496	0.0414793	-0.826301
0.235393	-0.66191	8.20104e-05	-0.337008
0.048434	-0.249513	0.118859	-0.799094
-0.172603	-0.173425	-0.00902296	-0.476412
-0.0582194	-0.423824	0.324303	-0.792601
-0.0190589	0.382003	-0.16678	-0.288401
0.00276408	0.0294711	-0.71019	0.30183
-0.301483	0.267294	0.0662998	-0.341113
0.265673	-0.753819	0.0993518	0.179129
0.481231	-0.426708	-1.36937	1.05556
-0.344543	0.762636	-0.846105	-0.465731
-0.474157	0.333713	-0.0989671	-0.835967
0.0459676	-0.155187	-0.594777	0.43026
-0.0702328	0.00716782	-0.502119	0.129597
0.455796	-0.801628	-0.484775	0.441911
0.546245	-0.215687	-0.868868	0.861604
-0.507436	0.352278	-0.069783	-0.928562
-0.495253	0.211641	1.33751	-2.07848
-0.122345	0.349801	-0.144488	-0.277432
-0.441474	-0.0393628	0.85211	-1.66308
-0.309578	-0.531214	-0.323211	-0.0240461
0.0323435	0.0989221	-0.999031	0.0622298
-0.249674	-0.292531	0.135762	-0.751022
0.312983	-0.553433	0.020239	-0.408104
-0.127189	-0.171986	-0.970287	0.246099
0.302269	-0.246618	-1.71697	1.03131
0.760644	-0.0907344	-1.63898	0.324686
0.962843	-0.150998	0.503311	-1.40248
0.0950198	-0.0648444	0.416613	-1.22756
0.0235407	0.222476	-0.701882	0.562439
0.250341	-0.244911	-0.664132	0.219154
-0.11333	-0.193657	-0.895673	0.727323
-0.038932	0.233639	-0.541129	0.0850695
0.328879	-0.0511555	-0.879684	0.953862
-0.165741	0.0164876	-0.852523	0.414012
0.298268	-0.30048	-0.835906	0.73843
0.294281	-0.549182	-0.334683	-0.209492
-0.165139	-0.499614	-0.751916	0.259248
-0.68187	0.401217	-0.605739	-0.178217
-0.143355	-0.109905	-0.824527	1.15001
-0.314002	-0.108514	-0.547631	-0.144368
0.0554022	-0.0867943	-0.592062	0.0961419
-0.369939	0.165902	-0.18422	0.0485335
0.168207	-0.505385	0.0328334	-0.247242
0.314324	0.118602	-0.73945	0.541184
0.31094	0.177583	-0.418863	0.378844
0.408075	-0.186984	-1.1813	0.800152
-0.322082	-0.0274582	-1.2037	0.335033
0.344036	-0.13133	0.082438	-0.269689
0.168145	-0.323501	-1.53657	1.22861
0.22591	-0.6842	-1.59275	1.10508
0.559159	-0.436329	-1.19809	0.262886
-0.129961	-0.717413	-0.318315	-0.0846613
0.411578	-0.23682	-1.4662	0.748923
0.654151	-0.721217	-0.577437	0.213213
-0.143881	0.152276	-0.0247376	0.0681331
0.278016	-0.445736	-0.0903018	-0.337177
0.404139	-0.0513844	-0.231188	-0.946603
-0.202163	0.293418	0.112357	-0.479517
0.218987	0.196533	-0.923687	1.35217
0.0157039	-0.0601373	0.391957	-1.11591
-0.0491628	-0.302359	-1.59183	0.810622
-0.0416429	0.296748	0.410816	-1.53303

## Sheet: Fig. 3F & G
n	a
0.0607952	0.0280607
-0.120032	-0.0421751
-0.0119118	0.0180549
-0.0109856	0.0353179
0.0427196	-0.0610526
-0.0492331	0.0487158
0.0379314	0.037865
0.0364891	-0.00413329
-0.0244598	0.0451186
-0.0488064	-0.0325358
0.0105183	-0.0512485
0.0536711	-0.0548199
-0.0751056	-0.00871507
0.0372203	0.0219516
-0.0499905	-0.023367
0.00492236	-0.0303132
0.0808402	-0.0327308
-0.0183321	-0.0518863
0.00282735	-0.032564
-0.00518789	-0.0438552
-0.0137092	-0.0316888
-0.0175303	-0.0155911
-0.00774458	0.0223631
0.0445809	0.033203
-0.0308908	-0.0780063
-0.0656907	0.0577471
0.0272326	0.0534655
-0.0161168	-0.0441983
-0.00897374	0.00580221
-0.0182948	0.0283642
0.0133826	0.00964222
0.0186967	0.0135726
0.00373502	0.0220918
-0.0526142	0.016847
-0.0389043	-0.0284154
-0.0282625	0.0522366
0.0563945	0.0495547
-0.0378171	-0.00931307
0.00820526	-0.0262156
0.0318432	-0.0265878
0.0609636	0.041591
0.0831725	-0.0105694
-0.0658606	-0.0389174
-0.00450801	-0.0235269
-0.0417762	-0.0138913
-0.0353982	0.0146037
0.0132134	0.010529
-0.0185683	0.0177078
0.00896773	-0.085767
-0.00600329	0.0271935
0.0343237	-0.0224594
-0.0272698	-0.0510944
0.0482285	0.00497047
0.0144166	0.0151009
0.0226021	0.0460505
0.01008	-0.0230075
-0.0142122	-0.0224354
0.0196543	-0.0219623
-0.0165114	-0.0348314
0.0326993	-0.0279253
-0.0579542	0.00513527
0.0188097	-0.0340618
-0.0979652	-0.00976187
0.0201247	-0.0100069
-0.0128862	0.0551251
0.0250875	0.0554609
-0.0748924	-0.0724869
0.0552387	0.027331
-0.0845802	0.0197109
-0.0102541	-0.0102973
0.0262116	-0.0172742
-0.032608	0.0166982
-0.00671687	-0.00234695
-0.039556	-0.0101224
-0.0165853	-0.0416111
-0.0161357	-0.0747431
-0.00848261	0.0435786
0.0410084	0.00942223
0.0456281	0.0384263
0.00942818	-0.0251197
-0.024559	0.00967684
-0.00150745	-0.0508731
-0.0192356	-0.0397225
-0.0389409	-0.0347087
-0.0267003	0.0311872
-0.0203263	-0.0479989
0.0301116	-0.0509378
0.0733403	-0.0169421
-0.0362906	-0.0214864
0.0168309	0.0660622
-0.0530959	0.0211107
-0.00788549	-0.0415468
0.00160828	0.0919182
0.0758905	0.00554167
-0.0773486	-0.102345
-0.0739098	-0.0732835
0.00120559	-0.0674426
-0.0191182	-0.0679234
-0.00917947	-0.000436208
0.00567189	0.0525868
-0.0846506	0.0446492
0.0633369	-0.0515187
-0.0593526	-0.0563559
-0.0240117	0.0604967
-0.022144	-0.0208098
0.0174219	0.0371629
0.0118251	0.0258534
0.0137927	0.0361435
-0.0405166	0.0569679
0.0201954	0.0250389
0.0213015	-0.0658809
0.0606462	0.0220529
-0.0218229	-0.0100357
0.020235	-0.0193258
-0.0172022	0.0806053
0.0557968	0.0375722
-0.00738366	-0.080567
-0.0767564	-0.027884
-0.030604	-0.00348525
0.0300784	-0.0305517
0.00859538	-0.0184728
0.0124843	-0.0107884
-0.00877251	-0.0539219
-0.0169583	-0.0351573
0.0295688	0.0203668
-0.052399	0.040242
-0.0178359	0.0158966
0.0714594	0.00989499
-0.0702896	-0.0167908
0.0790603	0.0654919
-0.0149594	-0.0126392
0.0508366	-0.0319141
0.0041693	0.0477249
0.0139032	0.0178458
-0.0251861	-0.031137
-0.00756444	0.0215542
0.00418347	-0.0611969
0.0584814	0.0275368
-0.0227707	-0.03336
-0.00571103	0.00726467
0.0156518	-0.0212309
0.0633036	0.00860345
0.0462599	-0.0254136
-0.00145648	0.0528804
0.0167206	0.0172716
0.0029696	0.0615273
-0.0236017	-0.0190255
0.00907116	0.0453021
-0.0241802	-0.0103563
0.0122119	0.0561536
0.0367909	-0.0283111
0.049591	0.0649362
0.0301104	-0.0035349
0.0247748	-0.0600692
-0.00955619	0.022615
0.0785389	-0.0562988
-0.00888323	0.0550625
-0.0521134	-0.00495962
-0.0480688	0.00798831
0.0729719	0.0198792
0.0360988	0.0378232
-0.0247564	0.0156413
0.0311208	-0.0142917
0.0562153	0.0220561
0.0316688	-0.0242077
-0.0277433	0.0391361
0.0587293	-0.0104059
0.0339574	-0.0567201
-0.00758392	0.0412715
0.0315113	-0.00538709
-0.0971895	-0.0251114
0.023954	0.0271462
0.0309019	0.0852375
-0.00504614	-0.0205011
0.00415316	-0.0485361
-0.0960082	-0.0664759
0.0347578	0.0653672
0.0034168	0.0399868
-0.0178166	0.0108383
-0.0685753	-0.00493354
-0.00788673	-0.0150189
0.0407136	0.0158296
-0.0492416	-0.0116204
-0.000140123	0.00259973
0.00642009	-0.0467355
-0.0140664	0.0582321
0.0866694	0.0353608
-0.0350853	-0.0316505
-0.00509905	0.0306377
-0.00962611	-0.00426981
0.023639	0.0176274
0.00383864	0.00789004
0.0313075	0.0198435
-0.0176585	-0.0131937
0.0718557	0.0405171
-0.0500284	-0.0872465
0.0306379	0.0310677
0.0258964	0.0631871
-0.0301019	-0.0414065
-0.00157655	-0.00836586
-0.00167596	0.0517833
-0.00422718	-0.0786574
0.0313656	-0.0222939
0.000279452	-0.0242726
-0.0173675	-0.0219815
-0.0180691	-0.025897
0.017029	0.00338749
-0.00725906	0.0178211
0.00244088	-0.0469906
-0.0199202	0.0654436
-0.0837772	-0.0815734
0.00486311	-0.0205005
0.018581	0.0460995
-0.0157867	0.00684886
0.0236096	-0.0127568
-0.0111102	-0.0170879
-0.0753946	-0.0253661
-0.0340915	0.0848242
0.0485923	0.0320647
0.0143534	-0.0425665
0.0300582	0.0583479
-0.00853858	-0.0424901
0.0286504	0.0566222
-0.0196472	-0.0585399
0.00016605	-0.0723759
-0.108479	0.0181142
-0.0497654	0.0377682
-0.0300556	0.0227243
-0.00180608	-0.0442115
-0.0171359	0.0349143
-0.0605595	0.0198461
0.052401	0.0927241
0.0230274	-0.0222305
-0.0277403	-0.0325324
-0.0409095	0.00143345
-0.0121441	0.0150783
0.0153213	0.0164091
0.0539863	-0.0018663
0.0229836	-0.0164381
-0.103417	-0.0362001
-0.0833745	0.0507622
-0.00447332	0.0161373
-0.0225365	-0.0227631
-0.011405	0.0214002
-0.0242026	-0.0279171
-0.0340942	-0.013397
-0.068788	-0.00836494
0.0104848	0.0317401
0.0801664	0.036976
-0.0237616	0.0297155
0.0399091	0.0433568
-0.0989484	-0.0326378
0.0113485	-0.0183962
0.0439229	-0.0133624
0.0301032	0.0159744
0.0136219	-0.007483
-0.0255307	-0.0564696
0.0814705	-0.00621063
0.0623338	0.112019
-0.00495038	-0.0211099
0.0428179	0.0446348
0.0486878	0.0845906
0.0278598	0.03134
-0.0414714	-0.0200039
-0.0076826	-0.0012695
-0.00571532	0.0241574
0.06462	0.0304537
-0.0482023	-0.0159148
0.000500813	0.0133481
0.0268799	-0.066516
0.0103605	-0.120612
0.0103691	-0.0409446
0.0585498	0.0335839
-0.0200435	-0.00981424
-0.0527285	0.0382792
0.0280826	-0.0126577
-0.0218838	-0.0312891
0.0522678	-0.0335219
-0.0366623	-0.0446069
0.0194085	-0.0506911
0.00544435	-0.0146275
-0.013112	-0.0566181
0.0129505	-0.0292262
-0.0645347	-0.0334002
-0.0275874	-0.033633
-0.0654106	0.00432141
0.0387482	-0.00780038
0.0309881	-0.00494294
0.0436196	0.0133662
0.000948506	0.0219771
0.086499	-0.00165085
-0.00467537	-0.017719
0.0538321	0.06349
-0.033239	0.0145991
0.0639241	0.0183757
-0.0377951	0.0383545
0.051315	0.0206965
0.00989665	0.0362681
0.0369123	0.00385006
-0.029106	0.0488549
-0.0475341	-0.0484542
-0.026196	-0.0207647
-0.0460084	-0.0561646
0.0722784	0.00912961
-0.0169951	0.0391912
-0.0166075	0.0232301
-0.00263309	-0.0153931
0.0423218	0.0116689
-0.00595834	-0.0417664
-0.00870574	0.0389204
-0.104904	-0.0377509
-0.0256274	-0.034518
0.0146511	-0.00958192
0.0112178	0.00367356
-0.0473366	-0.0356148
-0.0867827	-0.0401912
-0.0408112	-0.00846422
-0.0372351	0.00608648
-0.030398	-0.00733239
0.0873495	0.0161206
0.013014	-0.00961832
0.00548218	-0.0056119
-0.0231775	-0.00224455
-0.0431236	0.0617746
-0.0633757	0.0203654
-0.0055107	-0.0585199
-0.0260046	0.0291356
-0.00490895	0.0258662
0.0697628	-0.0339624
0.00577648	-0.0154968
0.0537728	0.0261196
-0.015796	-0.0458867
0.0713456	0.000817521
-0.0265788	-0.000213182
-0.0474009	0.00435608
-0.0539272	-0.0763252
0.00187262	-0.0108861
0.00626213	-0.0118767
-0.0118151	0.0162898
-0.0212371	-0.0649882
-0.0762022	-0.0175617
0.0158841	0.00979169
-0.0239475	0.0248958
-0.0367784	-0.0380146
0.0365092	-0.0284019
-0.0257984	-0.0500155
-0.0465377	0.0561715
0.00579308	-0.0540444
0.0697368	0.0455709
-0.0099337	-0.023125
0.0202727	-0.0504142
-0.0517954	-0.011225
0.0138692	-0.0145451
-0.000873831	-0.0119613
-0.0388709	-0.0173985
-0.014216	0.000858766
0.0344605	0.010059
-0.0390774	0.0180368
0.0701221	0.0188076
0.0128678	-0.0840474
-0.0275427	-0.000301001
-0.000527018	-0.0283285
0.015445	0.00542071
0.0574023	-0.0153918
-0.0638233	-0.0387797
0.000929105	0.00579275
-0.000944021	-0.0166199
0.043874	0.0496809
-0.030367	-0.0307311
-0.0455548	-0.0297228
-0.0828799	0.0335701
-0.0439734	-0.0858338
-0.0199405	0.027726
-0.0266444	-0.0430403
0.0169412	-0.00538205
0.00136623	-0.0456014
-0.0672384	-0.0434923
0.0262263	0.0134855
-0.0210799	0.00961808
0.0177012	0.0408932
-0.008331	0.000779635
-0.0996096	-0.0882215
0.0309017	0.0064645
-0.0216716	-0.0543866
0.0660285	-0.0613613
-0.036491	-0.0384009
-0.0452757	0.00539102
-0.0188691	0.0293008
0.0386261	-0.0290233
-0.00124866	0.0439058
0.0757745	-0.0571256
-0.0387661	0.0303766
-0.0219066	0.0202974
0.00288891	0.0046684
0.0150571	0.0386506
0.088142	-0.0117931
0.0206941	-0.0468279
0.00332204	-0.0489026
0.0177655	0.00770442
-0.0435912	0.0342148
-0.0384906	-0.00401091
0.0231054	-0.0224053
-0.0210923	0.0673706
0.0399866	0.0299077
0.012221	-0.00184066
0.0230396	0.00630928
-0.0172064	0.0361747
0.0580948	-0.00337577
-0.0132559	0.0178736
0.0221823	-0.0511388
0.027088	0.0405026
-0.015264	0.00081871
-0.0227142	-0.0236562
-0.0241168	0.0341058
-0.0610237	-0.00311951
-0.00454434	0.0247987
-0.103892	0.0345501
-0.0362694	-0.0598619
-0.00563567	0.0307383
-0.0944053	0.0146971
-0.00910046	-0.000808243
0.0263399	-0.0251596
0.00999847	0.0651017
3.64266e-05	-0.0527963
0.0672177	0.0446284
-0.0183747	-0.00209572
-0.0603349	0.046571
-0.0181755	-0.0414304
0.0179389	-0.0248139
-0.0558662	0.00731462
0.0352282	0.0128282
0.00492806	-0.0194427
0.00368612	0.0553879
0.0131975	-0.0495541
0.0171887	-0.0381809
-0.0416596	0.0342238
-0.0387001	0.019462
-0.0443438	-0.00916534
-0.0152013	-0.0518086
-0.0137045	0.00657397
0.0106746	-0.0188655
0.0364683	-0.00322015
0.00339795	-0.0317198
0.0625339	0.0610915
-0.036772	-0.020455
-0.0383746	-0.0371293
-0.0380689	-0.0248043
0.0229138	-0.031106
0.0291136	0.0133989
-0.028811	0.0298001
0.00489517	0.0512566
0.0417705	0.033253
0.0112271	-0.0197817
0.0515166	0.023353
0.00168341	-0.0196158
-0.0230613	-0.0286953
0.036602	0.0115575
-0.0745347	0.0154578
0.0373709	-0.0245669
0.00612311	0.0745506
0.0413152	0.0478797
0.0259624	-0.000460615
-0.00912052	0.00188173
0.0318697	0.00296237
0.0348512	-0.030284
0.0244243	-0.0653761
0.0567914	0.0257844
0.0434044	0.0537653
0.0408718	0.0524276
0.0581802	-0.02368
0.0254483	0.0413876
-0.0128784	0.0203581
-0.00519143	0.00581775
-0.0332407	0.0434227
0.0460898	-0.0520132
-0.0191206	-0.0357683
-0.108635	0.0349079
0.00667722	-0.0477511
0.0261615	0.0108086
-0.0182923	-0.0153185
0.00233052	-0.0314214
0.016617	-0.0658846
-0.0436675	0.00621789
-0.0121357	0.031555
0.0514775	0.0679051
-0.0768618	-0.0396422
-0.0327782	-0.0559157
-0.0462278	-0.0354108
-0.00133673	-0.0235129
-0.0363337	-0.0261897
-0.0569418	0.0137893
-0.00777218	-0.00768798
-0.0132273	-0.0936007
0.061603	-0.00102882
-0.0112087	0.0250178
0.0316539	-0.022944
-0.0593232	-0.0571807
-0.0828208	-0.0872194
-0.0021656	-0.106528
0.012772	0.00363175
0.00951777	0.0242836
-0.027608	0.020438
0.0489398	0.0118236
0.0500731	-0.0218084
-0.0420493	-0.000240669
0.019904	0.0351308
0.0360841	0.0481989
0.0144334	-0.066862
0.0102033	-0.0351014
0.0584698	0.0287125
-0.0347961	-0.0211501
0.00906072	0.0281082
0.0275956	-0.00983224
0.0278246	0.0120519
-0.0193963	-0.00726399
-0.00827595	0.0471129
-0.0849192	-0.0256271
-0.000897451	-0.0545015
0.0141167	0.00512171
0.0485888	0.0782191
-0.0274194	-0.0212577
0.0121279	-0.0229294
-0.0145921	-0.0766696
0.0129514	0.0486433
0.0496667	-0.00693583
0.0478707	0.0782345
0.0432342	0.0853433
0.0512016	0.00605586
-0.0170498	0.0150375
-0.0407187	-0.0649804
-0.0114385	-0.0108948
-0.0219143	-0.0610514
0.0559713	0.0613691
-0.031785	0.0300178
0.0211377	0.0109512
-0.0799337	-0.0248317
-0.0510955	-0.117116
0.0082258	-0.049863
0.0138431	0.0383184
-0.00746674	0.00292664
-0.0326398	-0.0550299
0.0363068	-0.0246426
-0.0445226	-0.0588392
-0.0421778	0.0113687
-0.00389081	-0.107278
0.00804465	-0.00730647
0.0135233	-0.0346894
0.02285	-0.0409081
0.025402	0.0223106
0.0403664	-0.022978
-0.0525337	0.0191341
-0.039134	-0.0351434
0.0509699	0.0303379
-0.0178966	0.0102563
0.00517	-0.00641765
0.0194392	-0.00655883
-0.0580734	-0.046841
-0.00580954	-0.0443894
-0.0246057	0.0417492
-0.0332391	-0.042046
0.0435456	-0.0138533
-0.0642511	-0.00779743
-0.0390294	-0.00294673
0.0412278	-0.0815016
0.0152534	-0.0488757
-0.027771	-0.0368067
0.0276038	0.0624565
0.0262204	0.0346005
0.00574467	0.0227851
0.0580903	0.0535999
-0.0379708	0.0121534
0.0475608	0.0112357
-0.0092366	0.0509754
-0.0304216	-0.0738422
0.0648502	0.0041643
-0.0157625	-0.0205958
-0.0260272	0.00254749
0.00143853	-0.0102414
-0.0356594	-0.0324069
-0.0266554	-0.0261003
-0.0354894	-0.0115046
0.0352935	0.0183339
0.0295437	0.00592229
-0.00664605	-0.0206218
0.0394004	-0.00408544
0.0274801	-0.0435616
-0.0253067	-0.0425354
-0.0401794	-0.0749389
-0.0569111	-0.0706779
0.0424648	-0.00723873
-0.00790201	-0.0625868
0.0124212	0.00191323
0.0750344	0.0852617
-0.0399855	-0.0329204
-0.00381096	0.0751286
0.0541356	0.0666642
0.0687544	-0.0168211
0.0203724	-0.0673336
-0.0473015	-0.0251543
0.0247637	-0.000379804
0.0466519	0.0299264
-0.0575979	0.0104077
-0.0330788	0.0273073
-0.0123671	0.0506536
-0.031482	-0.000730849
0.00579792	0.0313687
-0.0584416	0.0364717
0.0367439	-0.0504155
-0.0705364	0.0258111
0.0231461	-0.00956797
0.0478076	0.0114936
0.0320007	0.0389792
-0.0386476	-0.0508403
-0.0218251	-0.0172916
0.00152518	-0.000409388
0.00562841	0.00392691
0.0299255	0.0486292
0.0534865	0.0337717
0.0782988	0.0330516
0.00627737	0.0146406
0.0242584	-0.038181
0.0342423	-0.0107466
-0.0996994	-0.0273823
-0.0133018	0.00983006
0.0273063	0.0340436
0.0365208	-0.0164293
0.0918802	0.0150739
0.0253401	-0.0422098
-0.0257257	-0.0284088
-0.0431912	0.0375474
-0.00159031	0.0297409
-0.0988758	0.00376842
0.06489	0.0401314
-0.0503738	-0.0123715
0.0171143	0.000160866
0.01664	-0.00346659
0.0273279	-0.0177873
-0.0438483	0.0045321
-0.00805871	-0.0391136
-0.0319945	0.0414098
0.0247578	-0.0633331
-0.0337525	0.0458342
0.0667423	0.0453163
0.0269627	0.0562155
0.0168115	-0.0756176
0.0018666	-0.0327978
-0.032148	-0.0831964
0.040589	0.065339
-0.0188717	-0.0640389
-0.0170038	0.0101269
-0.0120717	0.0127511
0.0730221	0.0626111
0.0311618	-0.0249877
-0.0672584	-0.00256851
-0.074013	-0.0891368
-0.0790885	-0.0563373
0.00218526	-0.0045638
0.007468	-0.031822
-0.0491384	0.0381981
0.00967553	-0.0442838
-0.0476471	-0.00625766
-0.0370947	0.0364
-0.0599168	0.0115119
-0.0272813	-0.0242694
0.0557413	0.0152152
-0.0146003	-0.0251002
0.0312522	-0.034216
-0.0742321	0.065243
0.0341543	-0.00528301
-0.0370444	0.010607
0.0084045	-0.117395
0.0361806	-0.007481
-0.0217657	-0.0420311
-0.00718204	0.0370606
-0.0121235	-0.0378366
-0.0185449	-0.0305591
0.00265995	-0.00834424
0.0169928	0.013898
-0.0412675	-0.0680208
0.0145763	-0.0846701
0.018518	0.0221131
-0.0237407	-0.0229408
-0.045727	0.0378647
0.0620708	0.00557628
-0.0153414	8.00623e-05
-0.00376589	0.0246007
0.0396032	0.0134859
0.014328	0.00140481
-0.0558516	-0.034272
-0.0123059	-0.123088
0.0537364	-0.00777379
0.0121565	0.0159263
0.0268647	-0.10413
0.0365269	0.0173648
0.0194692	0.0249057
-0.0169082	0.0692108
0.0132348	-0.100517
0.075298	0.0756879
0.00965854	0.0737169
0.062319	0.0677534
0.013492	-0.0370011
-0.00820196	0.0138397
-0.0112185	-0.035163
-0.0438092	-0.0348544
-0.0405547	0.0116363
-0.0113141	0.0177996
0.0232389	0.0540402
0.0309997	0.0148312
0.0123558	0.0183533
0.0092053	-0.0499632
-0.00600182	-0.00100744
0.0112436	0.0463198
-0.00674503	0.0489827
-0.039605	-0.0218328
-0.0147331	0.0115416
0.00371923	0.038871
-0.0249939	-0.0267266
-0.0438049	-0.0101072
0.0202868	-0.0558933
-0.0053698	0.00523087
0.0705449	0.0318169
-0.0329127	-0.00383952
-0.0141781	-0.0259022
-0.00757827	-0.0322182
-0.0538037	-0.0574309
0.0137386	0.00795718
0.0259236	-0.0100658
-0.0487176	-0.00769637
0.0202671	0.0203751
-0.0227013	-0.0582813
-0.0566203	0.0224229
-0.0691128	0.00681661
0.0568629	0.00818818
0.00813845	0.0293318
-0.0506801	0.0421489
-0.0258603	0.0079743
0.0342002	-0.0291475
0.0443153	-0.0144974
-0.0198783	-0.0592061
0.0215893	0.01206
0.0185659	0.00179834
-0.0480271	-0.0641461
-0.0767155	-0.0584149
-0.000550584	-0.0324997
0.0443792	-0.0085259
-0.0527359	-0.0208106
0.0138788	-0.0914736
-0.0502347	0.0418229
0.0252552	0.022173
-0.00126923	-0.0472369
-0.0257456	0.0326678
-0.0326177	-0.00393274
-0.0161946	-0.000888222
0.034039	0.013975
0.0181801	0.0574075
-0.0110176	-0.0257855
-0.00544075	-0.01145
0.027172	-0.0148933
-0.0468062	0.0102845
-0.018826	-0.0550529
0.00405496	-0.0946343
0.00692689	-0.0434491
0.0743515	0.0857113
-0.0259381	0.0213756
0.0066361	-0.00208768
0.0160204	0.0459853
0.0140714	-0.00523065
-0.0619605	-0.0661946
0.027385	-0.0400023
0.0358075	0.0502313
0.0967982	0.0200599
-0.017669	-0.00618377
0.0544081	-0.0138448
-0.0528481	0.0341708
0.0246269	0.0318563
-0.0103805	-0.00718914
0.0502748	0.0687547
0.0370384	-0.0169992
-0.0339179	0.00389595
0.0536256	-0.0641578
-0.0604773	-0.0224453
0.0299726	-0.0504049
-0.0208767	0.0855909
-0.0291218	0.0310176
0.0566789	-0.0666175
0.0316674	0.0193085
-0.0848959	0.00384909
0.0495456	0.0287037
-0.0242204	0.00268526
-0.0282139	-0.0579792
0.00211024	0.0159272
-0.0487582	-0.0259408
-0.0178974	0.000679397
-0.0247205	-0.0469321
0.0104003	-0.00156248
-0.0477976	-0.0195521
0.0282994	0.0347894
0.0302397	0.0461124
0.0565501	-0.00795681
0.018879	0.00100158
0.00324127	-0.0680048
0.0361257	0.024682
-0.0104531	0.0134096
0.00778371	0.0150145
0.0183623	0.0425807
0.0532858	0.0358163
-0.0251924	-0.0442973
0.0662218	0.0488936
0.00150696	0.0294937
0.0124463	0.00131234
-0.133109	-0.0271753
-0.0259487	-0.0141928
-0.0331	-0.0356905
-0.029889	-0.0587598
-0.00469282	-0.00701224
-0.0303143	0.0159997
-0.0241092	0.0420054
-0.0304779	0.029161
0.00362836	0.00104297
-0.0368816	-0.0193587
-0.0107366	0.00578261
-0.0236763	-0.0274407
0.0242656	-0.0207473
0.00460474	-0.00424017
-0.0180033	-0.00979055
-0.0257709	0.0272175
0.00793476	0.041385
0.00896472	-0.05131
0.0055986	0.00487582
0.0406563	0.0773798
0.0179581	0.0598099
-0.074104	0.000121191
0.0349138	-0.0256553
0.0566804	-0.0324873
0.001834	0.0218485
-0.0896555	-0.0055994
-0.0742221	0.0107713
-0.0296017	0.027454
0.0575599	-0.0594238
-0.0354008	-0.023537
-0.0188545	-0.0146695
0.0156048	-0.0128593
0.0312041	0.0404633
0.0544046	-0.0178973
0.0338336	-0.0457372
-0.0375161	-0.0137611
-0.00519218	0.0358016
0.00403654	-0.03427
-0.0560909	-0.0713027
-0.0411995	0.042151
-0.0278838	0.0677893
0.0207797	0.0177013
0.0158006	0.0318842
-0.0287467	0.0276821
0.034466	-0.0367788
-0.00985391	-0.0138359
-0.0421339	-0.0224764
-0.0172778	0.0369303
-0.0772256	-0.0109681
0.0400953	-0.0138594
-0.015647	-0.0577597
-0.057804	-0.0495851
0.0113583	-0.0445504
-0.00804317	-0.0360682
-0.0230834	-0.00942168
-0.0249335	-0.0540666
0.0223074	-0.0419467
-0.00327624	-0.0177208
-0.00678693	0.0228501
-0.0277338	-0.0335549
0.00387171	0.0680928
0.0276695	-0.0538245
-0.00593368	-0.0431339
0.053197	0.0148214
-0.0299655	-0.0168512
-0.0618681	-0.0433657
0.00597136	0.0856472
-0.0361115	0.0405008
-0.0129068	-0.00268759
-0.0792289	2.17153e-05
0.0444976	0.036306
-0.0718138	0.0032716
0.00960595	0.0131972
0.00830044	0.0333634
0.0482115	0.0131637
0.014429	0.0260235
-0.0362384	-0.0487513
-0.0199893	-0.0398955
0.0632307	-0.0300622
-0.000310236	0.0145995
-0.0484135	0.00863062
-0.0444724	-0.023724
0.026855	-0.0136737
0.00700635	0.0162956
0.0416533	-0.0372831
-0.00873896	-0.0802946
0.0307304	-0.00138502
0.00437652	0.0367827
-0.0303604	-0.0647853
0.0290415	0.0796696
-0.059822	-0.0919899
-0.0685584	-0.00402674
-0.00718531	-0.0859254
0.0623703	0.0214869
0.0450831	-0.0522493
0.0204412	0.0443119
0.012234	-0.0436251
-0.00420617	0.0373758
0.0946243	0.0517339
-0.0556542	-0.0344621
-0.0359837	-0.00187742
-0.0415185	0.0537572
0.0408668	0.0257559
0.0507293	-0.00194193
0.0375181	0.0225823
0.000689375	0.0116327
0.0851455	-0.0252719
0.030314	-0.04722
-0.0187954	-0.00936156
0.0515805	0.0204304
-0.11068	-0.00772035
0.0247671	-0.0391944
-0.048568	0.0430193
0.0265771	-0.0355243
-0.0151291	-0.00627169
-0.037923	-0.0171967
0.0214933	0.0186959
-0.0709107	-0.0473575
-0.0645909	0.0536213
0.00044807	0.0417514
0.00107027	0.00671938
0.0642492	0.0577161
-0.0625111	-0.0144143
0.0743662	-0.0255402
0.00515008	-0.0416731
0.0415068	0.00549664
-0.0248352	0.0178743
-0.0348512	-0.110075
-0.0195468	-0.00108895
-0.00419888	0.0331563
0.0543674	-0.00279887
0.0619878	0.0557726
0.00876706	0.0362245
-0.0551391	-0.0637448
0.0367341	0.0321193
0.0211133	0.0332856
-0.0454497	-0.044043
0.00900614	-0.0297293
-0.0216571	0.00130482
0.0336074	0.00662356
-0.00177849	0.038432
0.0581483	0.0166081
-0.0179451	0.0549333
0.0470711	0.00706661
0.0267441	-0.0457621
-0.0210117	0.0303888
-0.0150098	-0.0742321
0.0248668	0.0104521
0.00135382	-0.044425
-0.0171904	0.0303904
0.0307966	-0.00468161
-0.0202129	0.0324242
-0.0303503	-0.0068109
-0.0318304	0.00855868
-0.000375382	0.0358761
-0.0299998	0.0687394
-0.0141198	0.0316692
-0.067681	-0.0391496
0.016858	-0.0283943
-0.0269401	-0.109808
-0.0119707	0.0439268
0.000938245	0.0213257
-0.0453906	0.0214644
0.00326786	0.0113994
-0.0145771	0.0115876
-0.0220099	0.0586384
-0.0584525	-0.0368756
-0.043964	0.0375488
0.0369416	-0.0671738
-0.0354303	0.0352453
-0.0439817	-0.0597379
-0.00271712	0.0107446
-0.050511	-0.0356541
6.53784e-05	-0.0158073
-0.0177071	0.00187685
-0.0711019	-0.0145852
-0.036642	0.0201711
0.0417891	0.0269667
0.0565491	0.0325022
-0.0531526	0.00547817
-0.0406457	-0.0188252
0.0219505	0.0491633
0.00309015	0.0402266
0.0716183	0.0551271
-0.0736709	-0.0239323
0.0739912	-0.000383512
0.011596	0.0838367
-0.0729519	0.0214365
-0.0396453	0.0657485
0.0314535	0.0396383

## Sheet: Fig. 4
ANT_C_RT	-0.0568829		SSCS_CPI_Score	-0.062689
BIS_BAS_A_Score	-0.0486832		PSQI_Score	-0.0504765
POMS_T_Score	-0.0460664		BIS_MI_Score	-0.0484685
CTQ_SFsa_Score	-0.0432465		SR_Score	-0.0434723
ERQ_ES_Score	-0.0401819		CTQ_SFen_Score	-0.0388329
STAI_T_Score	-0.0386853		PANAS_PA_Score	-0.0364825
POMS_D_Score	-0.0340199		SRS_PH_Score	-0.0362167
SDS_Score	-0.0332182		SSCS_CSE_Score	-0.0352991
SWLS_Score	-0.0327519		CFS_AC_Score	-0.0330249
BIS_AI_Score	-0.0306281		Grit_S_CI_Score	-0.0319223
CD_RISC_Score	-0.0297538		CTQ_SFea_Score	-0.0306103
BIS_BAS_I_Score	-0.0280794		ERQ_CR_Score	-0.0291815
SRS_PR_Score	-0.0272675		SRS_ES_Score	-0.0283261
NEO_A_Score	-0.0271748		ANT_O_RT	-0.027306
SPQ_B_Score	-0.0259594		CTQ_SF_Score	-0.0265011
BIS_MI_Score	-0.0252001		NEO_O_Score	-0.0223794
ASLEC_Score	-0.0250582		SRS_L_Score	-0.0205841
SRS_PH_Score	-0.024732		BIS_Score	-0.0198533
Grit_S_PE_Score	-0.0233684		SRS_IS_Score	-0.0171045
SP_Score	-0.016678		NEO_E_Score	-0.0161932
SRS_F_Score	-0.0165316		CTQ_SFpn_Score	-0.0158278
CTQ_SFpn_Score	-0.0138957		SPQ_B_Score	-0.0126246
POMS_A_Score	-0.010914		SWLS_Score	-0.0118691
BIS_Score	-0.0104857		STAI_T_Score	-0.0115243
POMS_C_Score	-0.0103591		PSS_Score	-0.0110305
POMS_E_Score	-0.00856934		SRS_F_Score	-0.010744
SRS_IS_Score	-0.00827072		RAPM_Score	-0.0106703
CFS_AC_Score	-0.00609552		PANAS_NA_Score	-0.0102832
ANT_O_RT	-0.00497536		POMS_V_Score	-0.00988955
CFS_EC_Score	-0.00429307		ASLEC_Score	-0.00956156
RRS_Score	-0.00350748		CEI-II _Score	-0.00814541
RRS_RP_Score	-7.43442e-05		ERQ_ES_Score	-0.00711094
NEO_C_Score	0.00310203		NEO_N_Score	-0.00552636
CTQ_SFea_Score	0.00403669		SRS_PR_Score	-0.00445291
SWB_Score	0.0040701		POMS_D_Score	-0.0041161
POMS_V_Score	0.00639696		BIS_nPI_Score	-0.00373481
NEO_E_Score	0.00669953		POMS_E_Score	-0.000398838
CTQ_SF_Score	0.00746922		CD_RISC_Score	0.000351107
SRS_ES_Score	0.00795892		POMS_F_Score	0.00078703
SRS_L_Score	0.0092323		POMS_A_Score	0.00131958
PANAS_NA_Score	0.0110081		CTQ_SFpa_Score	0.00180905
SSCS_CSE_Score	0.0118775		POMS_C_Score	0.00419601
NEO_N_Score	0.0122261		ANT_A_RT	0.00442831
CTQ_SFpa_Score	0.0131553		BIS_BAS_I_Score	0.00474881
PANAS_PA_Score	0.0139564		POMS_T_Score	0.00705417
RRS_B_Score	0.0152983		Grit_S_PE_Score	0.0106702
CEI-II _Score	0.0164341		BIS_AI_Score	0.0107467
ERQ_CR_Score	0.0165489		NFC_Score	0.0107477
PSS_Score	0.0171544		CTQ_SFsa_Score	0.0123756
Grit_S_CI_Score	0.0260475		SWB_Score	0.0151505
ANT_A_RT	0.0273416		ANT_C_RT	0.0218603
SR_Score	0.0285376		RRS_B_Score	0.0227297
BIS_nPI_Score	0.0290366		NEO_A_Score	0.0320482
NFC_Score	0.0303769		NEO_C_Score	0.0337484
PSQI_Score	0.0323073		SP_Score	0.0351338
CTQ_SFen_Score	0.0348695		BIS_BAS_A_Score	0.0497955
POMS_F_Score	0.0474137		SDS_Score	0.052744
SSCS_CPI_Score	0.0573793		RRS_RP_Score	0.0619483
RAPM_Score	0.0781576		RRS_Score	0.0633681
NEO_O_Score	0.0987934		CFS_EC_Score	0.139269
Novelty_Score	0.475		Appropriateness_Score	0.525

## Sheet: Fig. 5A
VIS	SMN	DAN	SAL	LIM	FPCN	DMN
0	0	0	0	0	0	0
0.0714286	0.047619	0	0	0	0	0
0.0714286	0	0.047619	0	0	0	0
0	0	0	0	0	0	0
0	0.0238095	0.0238095	0	0	0	0
0.0714286	0.0238095	0.0714286	0.047619	0	0	0
0.0714286	0	0.0238095	0.047619	0.0952381	0.0714286	0.190476

## Sheet: Fig. 5B
VIS	SMN	DAN	SAL	LIM	FPCN	DMN
0	0	0	0	0	0	0
0.0254237	0	0	0	0	0	0
0	0.0677966	0	0	0	0	0
0.059322	0.0847458	0.110169	0.0508475	0	0	0
0.0338983	0.0423729	0.00847458	0.00847458	0	0	0
0.00847458	0.0254237	0.0932203	0.00847458	0.0169492	0.0338983	0
0.177966	0.0423729	0.059322	0	0	0.0254237	0.0169492

## Sheet: Fig. 5C
VIS	SMN	DAN	SAL	LIM	FPCN	DMN
0.0187793	0	0	0	0	0	0
0.0234742	0.0187793	0	0	0	0	0
0	0.0516432	0.00938967	0	0	0	0
0.0892019	0.0657277	0.084507	0.084507	0	0	0
0.0140845	0.0187793	0	0.00469484	0.197183	0	0
0.0422535	0.00469484	0.0328638	0.00938967	0.0469484	0.00938967	0
0.0798122	0.0140845	0	0	0.0516432	0.0187793	0.00938967

## Sheet: Fig. 5D
VIS	SMN	DAN	SAL	LIM	FPCN	DMN
0.0454545	0	0	0	0	0	0
0	0	0	0	0	0	0
0.0227273	0.0227273	0.0454545	0	0	0	0
0.0227273	0	0	0.0454545	0	0	0
0.272727	0	0.0227273	0.0454545	0	0	0
0.113636	0	0.0454545	0.0681818	0	0	0
0.0454545	0	0	0.0681818	0	0.0227273	0.0909091

## Sheet: Fig. 6A & B
predicted_n	predicted_a	n	a
0.306654	0.509526	-0.288417	0.383245
-0.278097	0.384619	-0.476382	0.223905
-0.516367	0.281819	-0.856529	0.65391
0.211274	-0.249961	-1.66375	1.05481
-0.939222	0.708659	-0.651245	0.879046
0.505996	-0.734459	-0.700964	0.335033
0.138197	0.304858	0.779428	-0.260118
-0.331607	0.851969	-0.956288	0.464351
-0.0723828	0.74858	-0.213027	-0.220229
-0.513171	0.233747	-0.00665478	-1.03592
-0.114619	0.537059	0.324679	0.291105
-0.28661	0.420262	-0.790557	0.246554
0.179429	0.233524	-0.595181	-0.0248397
0.449581	-0.0489887	0.815508	-0.14803
-0.181111	0.210526	1.04483	0.246414
0.596382	0.0945085	0.715503	0.176157
0.200673	0.108103	-0.819792	0.595045
0.600108	0.000327712	-0.133204	0.190677
-0.165341	0.180834	0.324802	-0.237245
0.180797	-0.714047	0.492058	-0.87284
-0.123877	-0.00674035	0.267498	-0.607704
0.31972	0.179104	0.953626	-0.910101
0.311767	-0.325072	-0.266441	0.445209
0.339635	0.334702	-0.919598	1.01904
0.00973042	-0.0855569	0.568575	-0.00557261
-0.035107	0.192793	0.335662	-0.212167
0.164292	0.25553	0.227851	0.0058666
0.0462943	0.153868	0.129811	0.26179
-0.318759	0.874218	0.363599	-0.280051
0.152757	0.442839	0.313423	-0.00235027
-0.0954018	0.855919	0.812822	0.0889638
-0.192127	0.345811	1.06331	-0.281317
0.0685438	-0.305795	-0.521795	0.325037
-0.154569	-0.0945145	-0.266993	0.31083
-0.213176	0.21783	-0.829471	0.487466
0.309226	0.13326	0.558418	0.00638825
0.131622	-0.392602	-0.323179	-2.15359
0.236502	-0.0319318	-0.572908	0.812754
0.255974	0.0573049	-0.367614	0.748469
0.349572	-0.316096	0.254483	0.321761
0.309677	0.0531159	0.743317	-0.639
-0.542399	0.625582	-1.2242	0.412945
-0.208768	0.637808	0.123919	-0.165594
0.0786499	-0.53047	0.93857	-0.171956
0.318683	-0.998521	1.02668	-1.62762
0.299448	0.0839255	0.265818	-1.13053

## Sheet: Fig. 6C & D
Williams_Cha_Score	-0.221339		CAQ_Mu_Score	-0.316499
Williams_I_Score	-0.195387		CAQ_Dr_Score	-0.294824
Williams_S_Score	-0.128172		CAQ_Da_Score	-0.185094
CAQ_Va_Score	-0.119387		CAQ_art_Score	-0.173185
CAQ_Sd_Score	-0.10491		CAch_Score	-0.162759
CAQ_sci_Score	-0.104367		CAQ_Ar_Score	-0.146742
CAQ_Cu_Score	-0.0929348		CAQ_S_Score	-0.141061
Williams_R_Score	-0.0560949		CAQ_Sd_Score	-0.11442
CAQ_In_Score	-0.030465		CAct_Score	-0.102632
CAct_Score	-0.0208227		CAQ_Cw_Score	-0.033421
CAch_Score	0.00387776		CAQ_Va_Score	-0.0173163
CAQ_S_Score	0.0100481		Williams_Cur_Score	-0.00827688
Williams_Cur_Score	0.0187498		CAQ_Hu_Score	0.0279078
CAQ_Da_Score	0.0277552		CAQ_Cu_Score	0.0498166
CAQ_art_Score	0.0329169		CAQ_sci_Score	0.110649
CAQ_Mu_Score	0.045273		Williams_R_Score	0.110804
CAQ_Hu_Score	0.0572269		Williams_Cha_Score	0.125845
CAQ_Cw_Score	0.0640601		Williams_S_Score	0.139334
CAQ_Ar_Score	0.100605		CAQ_In_Score	0.164272
CAQ_Dr_Score	0.157272		Williams_I_Score	0.256443
Novelty_Score	0.262941		Appropriateness_Score	0.290142

[truncated: 3 more sheets: Fig. 7A, Fig. 7B, Fig. 8]
